# Supplementary material for: Seroprevalence and Associated Risk Factors of Bovine Brucellosis at the Wildlife-Livestock-Human Interface in Rwanda
Source: Microorganisms. 2020 Oct 9;8(10):1553. doi: 10.3390/microorganisms8101553 (PMC7600169; doi:10.3390/microorganisms8101553)
Supplement: Supplementary file 1 [file microorganisms-08-01553-s001.zip]

Archive with 3 entries (3 files):
- All data.xlsx
- Table S1.docx
- Questionnaire .pdf
