# Supplementary material for: Seroprevalence and Associated Risk Factors of Bovine Brucellosis at the Wildlife-Livestock-Human Interface in Rwanda
Source: Microorganisms. 2020 Oct 9;8(10):1553. doi: 10.3390/microorganisms8101553 (PMC7600169; doi:10.3390/microorganisms8101553)
Supplement: Supplementary file 1 [file microorganisms-08-01553-s001.zip › All data.xlsx]

## Sheet: Individ Risk Fact
No	Lab code	Herds No	District	Breed	Sex	Age cat	RBT	RBTLevels	ELISA	RBT&ELISA
1	K001	1	Nyagatare	Crossbreed	Female	Old	Negative	Negative		Negative
2	K002	1	Nyagatare	Crossbreed	Female	Medium	Negative	Negative		Negative
3	K003	1	Nyagatare	Crossbreed	Female	Old	Negative	Negative		Negative
4	K004	1	Nyagatare	Crossbreed	Female	Medium	Positive	Weak	Negative	Negative
5	K005	2	Nyagatare	Crossbreed	Female	Old	Negative	Negative		Negative
6	K006	2	Nyagatare	Crossbreed	Female	Old	Negative	Negative		Negative
7	K007	2	Nyagatare	Crossbreed	Female	Medium	Negative	Negative		Negative
8	K008	2	Nyagatare	Crossbreed	Female	Old	Negative	Negative		Negative
9	K009	3	Nyagatare	Crossbreed	Female	Medium	Negative	Negative		Negative
10	K010	3	Nyagatare	Crossbreed	Female	Medium	Positive	Weak	Negative	Negative
11	K011	3	Nyagatare	Crossbreed	Female	Old	Positive	Weak	Negative	Negative
12	K012	3	Nyagatare	Crossbreed	Female	Old	Negative	Negative		Negative
13	K013	4	Nyagatare	Crossbreed	Female	Old	Positive	Weak	Negative	Negative
14	K014	4	Nyagatare	Crossbreed	Female	Medium	Positive	Weak	Negative	Negative
15	K015	4	Nyagatare	Crossbreed	Female	Medium	Positive	Weak	Positive	Positive
16	K016	4	Nyagatare	Crossbreed	Female	Old	Positive	Weak	Negative	Negative
17	K017	5	Nyagatare	Crossbreed	Female	Medium	Positive	Weak	Negative	Negative
18	K018	5	Nyagatare	Crossbreed	Female	Old	Positive	Weak	Negative	Negative
19	K019	6	Nyagatare	Crossbreed	Female	Medium	Positive	Weak	Negative	Negative
20	K020	6	Nyagatare	Crossbreed	Female	Medium	Negative	Negative		Negative
21	K021	7	Nyagatare	Crossbreed	Female	Medium	Negative	Negative		Negative
22	K022	7	Nyagatare	Crossbreed	Female	Old	Positive	Strong	Positive	Positive
23	K023	7	Nyagatare	Crossbreed	Female	Old	Positive	Strong	Positive	Positive
24	K024	7	Nyagatare	Crossbreed	Female	Old	Positive	Weak	Negative	Negative
25	K025	7	Nyagatare	Crossbreed	Female	Medium	Positive	Weak	Negative	Negative
26	K026	8	Nyagatare	Crossbreed	Female	Old	Positive	Weak	Negative	Negative
27	K027	8	Nyagatare	Crossbreed	Female	Old	Negative	Negative		Negative
28	K028	8	Nyagatare	Crossbreed	Female	Medium	Negative	Negative		Negative
29	K029	8	Nyagatare	Crossbreed	Female	Old	Negative	Negative		Negative
30	K030	9	Nyagatare	Crossbreed	Female	Medium	Positive	Weak	Negative	Negative
31	K031	9	Nyagatare	Crossbreed	Female	Medium	Positive	Weak	Negative	Negative
32	K032	9	Nyagatare	Crossbreed	Female	Old	Negative	Negative		Negative
33	K033	9	Nyagatare	Crossbreed	Female	Old	Negative	Negative		Negative
34	K034	10	Nyagatare	Crossbreed	Female	Old	Positive	Weak	Negative	Negative
35	K035	10	Nyagatare	Crossbreed	Female	Medium	Positive	Weak	Negative	Negative
36	K036	10	Nyagatare	Crossbreed	Female	Old	Negative	Negative		Negative
37	K037	10	Nyagatare	Crossbreed	Female	Medium	Positive	Weak	Negative	Negative
38	K038	6	Nyagatare	Crossbreed	Female	Old	Negative	Negative		Negative
39	K039	6	Nyagatare	Crossbreed	Female	Old	Negative	Negative		Negative
40	K040	5	Nyagatare	Crossbreed	Female	Medium	Negative	Negative		Negative
41	K041	5	Nyagatare	Crossbreed	Female	Old	Positive	Weak	Negative	Negative
42	K042	11	Nyagatare	Crossbreed	Female	Medium	Positive	Weak	Negative	Negative
43	K043	11	Nyagatare	Crossbreed	Female	Old	Negative	Negative		Negative
44	K044	11	Nyagatare	Crossbreed	Female	Old	Positive	Weak	Negative	Negative
45	K045	11	Nyagatare	Crossbreed	Female	Old	Positive	Weak	Negative	Negative
46	K046	12	Nyagatare	Crossbreed	Female	Old	Negative	Negative		Negative
47	K047	12	Nyagatare	Crossbreed	Female	Old	Negative	Negative		Negative
48	K048	12	Nyagatare	Crossbreed	Female	Old	Negative	Negative		Negative
49	K049	12	Nyagatare	Exoticbreed	Female	Old	Negative	Negative		Negative
50	K050	12	Nyagatare	Exoticbreed	Female	Old	Negative	Negative		Negative
51	K 51	13	Nyagatare	Crossbreed	Female	Medium	Negative	Negative		Negative
52	K 52	13	Nyagatare	Crossbreed	Female	Old	Positive	Strong	Positive	Positive
53	K 53	13	Nyagatare	Crossbreed	Female	Medium	Negative	Negative		Negative
54	K 54	13	Nyagatare	Crossbreed	Female	Medium	Negative	Negative		Negative
55	K 55	13	Nyagatare	Crossbreed	Female	Old	Negative	Negative		Negative
56	K 56	13	Nyagatare	Crossbreed	Female	Medium	Negative	Negative		Negative
57	K 57	13	Nyagatare	Crossbreed	Female	Medium	Negative	Negative		Negative
58	K 58	14	Nyagatare	Crossbreed	Female	Old	Negative	Negative		Negative
59	K 59	14	Nyagatare	Crossbreed	Female	Medium	Negative	Negative		Negative
60	K 60	14	Nyagatare	Crossbreed	Female	Medium	Negative	Negative		Negative
61	K 61	14	Nyagatare	Crossbreed	Female	Old	Negative	Negative		Negative
62	K 62	14	Nyagatare	Crossbreed	Female	Medium	Negative	Negative		Negative
63	K 63	14	Nyagatare	Crossbreed	Female	Medium	Negative	Negative		Negative
64	K 64	14	Nyagatare	Crossbreed	Female	Medium	Negative	Negative		Negative
65	K 65	14	Nyagatare	Crossbreed	Female	Medium	Negative	Negative		Negative
66	K 66	14	Nyagatare	Crossbreed	Female	Old	Negative	Negative		Negative
67	K 67	15	Nyagatare	Crossbreed	Female	Medium	Negative	Negative		Negative
68	K 68	15	Nyagatare	Crossbreed	Female	Old	Negative	Negative		Negative
69	K 69	15	Nyagatare	Ankole	Female	Medium	Positive	Strong	Positive	Positive
70	K 70	16	Nyagatare	Crossbreed	Female	Old	Negative	Negative		Negative
71	K 71	16	Nyagatare	Crossbreed	Female	Medium	Negative	Negative		Negative
72	K 72	17	Nyagatare	Crossbreed	Female	Medium	Negative	Negative		Negative
73	K 73	17	Nyagatare	Crossbreed	Female	Old	Negative	Negative		Negative
74	K 74	17	Nyagatare	Crossbreed	Female	Old	Negative	Negative		Negative
75	K 75	17	Nyagatare	Crossbreed	Female	Medium	Negative	Negative		Negative
76	K 76	17	Nyagatare	Crossbreed	Male	Medium	Negative	Negative		Negative
77	K 77	17	Nyagatare	Crossbreed	Female	Medium	Negative	Negative		Negative
78	K 78	17	Nyagatare	Crossbreed	Female	Old	Negative	Negative		Negative
79	K 79	17	Nyagatare	Crossbreed	Female	Medium	Negative	Negative		Negative
80	K 80	17	Nyagatare	Crossbreed	Female	Medium	Negative	Negative		Negative
81	K 81	17	Nyagatare	Crossbreed	Female	Old	Negative	Negative		Negative
82	K 82	17	Nyagatare	Crossbreed	Female	Medium	Negative	Negative		Negative
83	K 83	17	Nyagatare	Crossbreed	Female	Old	Negative	Negative		Negative
84	K 84	17	Nyagatare	Crossbreed	Female	Medium	Negative	Negative		Negative
85	K 85	17	Nyagatare	Crossbreed	Female	Old	Negative	Negative		Negative
86	K 86	17	Nyagatare	Crossbreed	Female	Medium	Negative	Negative		Negative
87	K 87	17	Nyagatare	Crossbreed	Female	Medium	Negative	Negative		Negative
88	K 88	17	Nyagatare	Crossbreed	Female	Old	Negative	Negative		Negative
89	K 89	17	Nyagatare	Crossbreed	Female	Medium	Negative	Negative		Negative
90	K 90	17	Nyagatare	Crossbreed	Female	Old	Negative	Negative		Negative
91	K 91	18	Nyagatare	Crossbreed	Female	Medium	Negative	Negative		Negative
92	K 92	18	Nyagatare	Crossbreed	Female	Old	Negative	Negative		Negative
93	K 93	18	Nyagatare	Crossbreed	Male	Medium	Negative	Negative		Negative
94	K 94	18	Nyagatare	Crossbreed	Male	Old	Negative	Negative		Negative
95	K 95	18	Nyagatare	Crossbreed	Female	Old	Negative	Negative		Negative
96	K 96	18	Nyagatare	Crossbreed	Female	Medium	Positive	Medium	Positive	Positive
97	K 97	18	Nyagatare	Crossbreed	Female	Medium	Negative	Negative		Negative
98	K 98	18	Nyagatare	Crossbreed	Female	Old	Negative	Negative		Negative
99	K 99	18	Nyagatare	Crossbreed	Female	Young	Negative	Negative		Negative
100	K 100	18	Nyagatare	Crossbreed	Female	Young	Negative	Negative		Negative
101	K 101	18	Nyagatare	Crossbreed	Female	Young	Negative	Negative		Negative
102	K 102	18	Nyagatare	Crossbreed	Female	Young	Negative	Negative		Negative
103	K 103	18	Nyagatare	Crossbreed	Female	Old	Negative	Negative		Negative
104	K 104	18	Nyagatare	Crossbreed	Female	Medium	Negative	Negative		Negative
105	K 105	18	Nyagatare	Crossbreed	Female	Old	Negative	Negative		Negative
106	K 106	19	Nyagatare	Crossbreed	Female	Old	Negative	Negative		Negative
107	K 107	19	Nyagatare	Ankole	Female	Old	Negative	Negative		Negative
108	K 108	19	Nyagatare	Crossbreed	Female	Young	Negative	Negative		Negative
109	K 109	19	Nyagatare	Crossbreed	Female	Medium	Negative	Negative		Negative
110	K 110	19	Nyagatare	Crossbreed	Female	Old	Negative	Negative		Negative
111	K 111	19	Nyagatare	Crossbreed	Female	Medium	Negative	Negative		Negative
112	K 112	19	Nyagatare	Ankole	Female	Old	Negative	Negative		Negative
113	K 113	20	Nyagatare	Crossbreed	Female	Young	Negative	Negative		Negative
114	K 114	20	Nyagatare	Crossbreed	Female	Old	Negative	Negative		Negative
115	K 115	20	Nyagatare	Crossbreed	Female	Old	Negative	Negative		Negative
116	K 116	20	Nyagatare	Crossbreed	Female	Medium	Negative	Negative		Negative
117	K 117	20	Nyagatare	Crossbreed	Female	Old	Negative	Negative		Negative
118	K 118	20	Nyagatare	Crossbreed	Female	Old	Negative	Negative		Negative
119	K 119	20	Nyagatare	Crossbreed	Female	Medium	Negative	Negative		Negative
120	K 120	20	Nyagatare	Crossbreed	Female	Old	Negative	Negative		Negative
121	K 121	26	Nyagatare	Crossbreed	Female	Old	Negative	Negative		Negative
122	K 122	26	Nyagatare	Crossbreed	Female	Medium	Negative	Negative		Negative
123	K 123	21	Nyagatare	Crossbreed	Male	Young	Negative	Negative		Negative
124	K124	21	Nyagatare	Crossbreed	Female	Medium	Negative	Negative		Negative
125	K 125	21	Nyagatare	Crossbreed	Female	Old	Negative	Negative		Negative
126	K 126	21	Nyagatare	Crossbreed	Female	Old	Negative	Negative		Negative
127	K 127	21	Nyagatare	Crossbreed	Female	Old	Negative	Negative		Negative
128	K 128	21	Nyagatare	Crossbreed	Female	Old	Negative	Negative		Negative
129	K 129	21	Nyagatare	Crossbreed	Female	Old	Negative	Negative		Negative
130	K 130	21	Nyagatare	Ankole	Female	Medium	Negative	Negative		Negative
131	K 131	21	Nyagatare	Crossbreed	Female	Old	Positive	Medium	Positive	Positive
132	K 132	21	Nyagatare	Ankole	Female	Old	Negative	Negative		Negative
133	K 133	21	Nyagatare	Crossbreed	Female	Old	Negative	Negative		Negative
134	K 134	21	Nyagatare	Ankole	Female	Old	Negative	Negative		Negative
135	K 135	21	Nyagatare	Ankole	Female	Medium	Negative	Negative		Negative
136	K 136	21	Nyagatare	Crossbreed	Female	Medium	Negative	Negative		Negative
137	K 137	21	Nyagatare	Ankole	Female	Old	Negative	Negative		Negative
138	K 138	21	Nyagatare	Crossbreed	Female	Medium	Negative	Negative		Negative
139	K 139	21	Nyagatare	Ankole	Female	Young	Negative	Negative		Negative
140	K 140	21	Nyagatare	Ankole	Female	Old	Negative	Negative		Negative
141	K 141	21	Nyagatare	Crossbreed	Female	Old	Negative	Negative		Negative
142	K 142	21	Nyagatare	Ankole	Female	Young	Negative	Negative		Negative
143	K 143	21	Nyagatare	Crossbreed	Female	Old	Negative	Negative		Negative
144	K 144	21	Nyagatare	Crossbreed	Male	Medium	Negative	Negative		Negative
145	K 145	21	Nyagatare	Crossbreed	Female	Medium	Negative	Negative		Negative
146	K 146	21	Nyagatare	Crossbreed	Male	Young	Negative	Negative		Negative
147	K 147	21	Nyagatare	Crossbreed	Male	Young	Negative	Negative		Negative
148	K 148	21	Nyagatare	Crossbreed	Male	Young	Negative	Negative		Negative
149	K 149	22	Nyagatare	Crossbreed	Female	Old	Negative	Negative		Negative
150	K 150	22	Nyagatare	Crossbreed	Female	Medium	Negative	Negative		Negative
151	K 151	22	Nyagatare	Crossbreed	Female	Medium	Negative	Negative		Negative
152	K 152	22	Nyagatare	Crossbreed	Female	Old	Negative	Negative		Negative
153	K153	22	Nyagatare	Crossbreed	Female	Old	Negative	Negative		Negative
154	K154	22	Nyagatare	Crossbreed	Female	Medium	Negative	Negative		Negative
155	K155	22	Nyagatare	Crossbreed	Female	Old	Negative	Negative		Negative
156	K156	22	Nyagatare	Ankole	Female	Old	Negative	Negative		Negative
157	K157	22	Nyagatare	Crossbreed	Female	Medium	Negative	Negative		Negative
158	K158	22	Nyagatare	Crossbreed	Female	Medium	Negative	Negative		Negative
159	K159	22	Nyagatare	Crossbreed	Female	Old	Negative	Negative		Negative
160	K160	22	Nyagatare	Crossbreed	Male	Old	Positive	Strong	Positive	Positive
161	K161	22	Nyagatare	Crossbreed	Female	Young	Negative	Negative		Negative
162	K162	22	Nyagatare	Crossbreed	Female	Medium	Positive	Strong	Positive	Positive
163	K163	23	Nyagatare	Crossbreed	Female	Old	Positive	Strong	Positive	Positive
164	K164	23	Nyagatare	Crossbreed	Female	Young	Negative	Negative		Negative
165	K165	23	Nyagatare	Crossbreed	Male	Old	Negative	Negative		Negative
166	K166	23	Nyagatare	Crossbreed	Female	Young	Negative	Negative		Negative
167	K167	23	Nyagatare	Ankole	Female	Old	Negative	Negative		Negative
168	K168	23	Nyagatare	Crossbreed	Male	Young	Negative	Negative		Negative
169	K169	23	Nyagatare	Crossbreed	Female	Old	Negative	Negative		Negative
170	K170	23	Nyagatare	Crossbreed	Male	Young	Negative	Negative		Negative
171	K171	23	Nyagatare	Crossbreed	Male	Young	Negative	Negative		Negative
172	K172	23	Nyagatare	Crossbreed	Male	Young	Negative	Negative		Negative
173	K173	23	Nyagatare	Crossbreed	Female	Old	Negative	Negative		Negative
174	K174	23	Nyagatare	Crossbreed	Male	Young	Negative	Negative		Negative
175	K175	23	Nyagatare	Crossbreed	Female	Medium	Negative	Negative		Negative
176	K177	23	Nyagatare	Crossbreed	Female	Old	Negative	Negative		Negative
177	K178	23	Nyagatare	Crossbreed	Male	Old	Negative	Negative		Negative
178	K179	23	Nyagatare	Crossbreed	Male	Medium	Negative	Negative		Negative
179	K180	23	Nyagatare	Crossbreed	Male	Medium	Negative	Negative		Negative
180	K181	23	Nyagatare	Crossbreed	Male	Old	Negative	Negative		Negative
181	K182	23	Nyagatare	Crossbreed	Male	Medium	Negative	Negative		Negative
182	K183	24	Nyagatare	Crossbreed	Female	Medium	Negative	Negative		Negative
183	K184	24	Nyagatare	Crossbreed	Female	Old	Negative	Negative		Negative
184	K185	24	Nyagatare	Crossbreed	Female	Medium	Negative	Negative		Negative
185	K186	24	Nyagatare	Crossbreed	Female	Medium	Negative	Negative		Negative
186	K187	24	Nyagatare	Crossbreed	Female	Old	Negative	Negative		Negative
187	K188	24	Nyagatare	Ankole	Female	Old	Negative	Negative		Negative
188	K189	24	Nyagatare	Ankole	Female	Medium	Negative	Negative		Negative
189	K190	24	Nyagatare	Crossbreed	Female	Old	Negative	Negative		Negative
190	K191	25	Nyagatare	Ankole	Female	Medium	Negative	Negative		Negative
191	K192	25	Nyagatare	Ankole	Female	Medium	Negative	Negative		Negative
192	K193	25	Nyagatare	Ankole	Female	Old	Negative	Negative		Negative
193	K194	25	Nyagatare	Ankole	Female	Medium	Negative	Negative		Negative
194	K195	25	Nyagatare	Ankole	Male	Young	Negative	Negative		Negative
195	K196	25	Nyagatare	Ankole	Female	Old	Negative	Negative		Negative
196	K197	25	Nyagatare	Ankole	Female	Medium	Negative	Negative		Negative
197	K198	25	Nyagatare	Ankole	Male	Young	Negative	Negative		Negative
198	K199	25	Nyagatare	Ankole	Male	Young	Negative	Negative		Negative
199	K200	26	Nyagatare	Ankole	Female	Old	Negative	Negative		Negative
200	K201	26	Nyagatare	Crossbreed	Female	Old	Negative	Negative		Negative
201	K202	26	Nyagatare	Crossbreed	Female	Young	Negative	Negative		Negative
202	K203	26	Nyagatare	Crossbreed	Female	Young	Negative	Negative		Negative
203	K204	26	Nyagatare	Crossbreed	Female	Medium	Negative	Negative		Negative
204	K205	26	Nyagatare	Ankole	Female	Old	Negative	Negative		Negative
205	K206	26	Nyagatare	Crossbreed	Female	Old	Negative	Negative		Negative
206	K207	26	Nyagatare	Crossbreed	Female	Old	Negative	Negative		Negative
207	K208	26	Nyagatare	Crossbreed	Female	Medium	Negative	Negative		Negative
208	K209	26	Nyagatare	Crossbreed	Male	Young	Negative	Negative		Negative
209	K210	26	Nyagatare	Crossbreed	Female	Medium	Negative	Negative		Negative
210	K211	26	Nyagatare	Crossbreed	Female	Old	Negative	Negative		Negative
211	K212	26	Nyagatare	Ankole	Female	Old	Negative	Negative		Negative
212	K213	26	Nyagatare	Crossbreed	Female	Young	Negative	Negative		Negative
213	K214	26	Nyagatare	Crossbreed	Female	Old	Negative	Negative		Negative
214	K215	26	Nyagatare	Ankole	Female	Old	Negative	Negative		Negative
215	K216	26	Nyagatare	Crossbreed	Female	Old	Negative	Negative		Negative
216	K217	26	Nyagatare	Crossbreed	Female	Medium	Negative	Negative		Negative
217	K218	26	Nyagatare	Crossbreed	Female	Old	Negative	Negative		Negative
218	K219	26	Nyagatare	Crossbreed	Female	Old	Negative	Negative		Negative
219	K220	26	Nyagatare	Crossbreed	Female	Medium	Negative	Negative		Negative
220	K221	26	Nyagatare	Crossbreed	Female	Old	Negative	Negative		Negative
221	K222	26	Nyagatare	Crossbreed	Female	Old	Negative	Negative		Negative
222	K223	26	Nyagatare	Crossbreed	Female	Old	Negative	Negative		Negative
223	K224	26	Nyagatare	Crossbreed	Female	Old	Negative	Negative		Negative
224	MAT 01	27	Nyagatare	Crossbreed	Female	Old	Negative	Negative		Negative
225	MAT 02	27	Nyagatare	Crossbreed	Female	Medium	Negative	Negative		Negative
226	MAT 03	27	Nyagatare	Crossbreed	Female	Old	Negative	Negative		Negative
227	MAT 04	27	Nyagatare	Crossbreed	Female	Medium	Negative	Negative		Negative
228	MAT 05	27	Nyagatare	Crossbreed	Female	Old	Negative	Negative		Negative
229	MAT 06	27	Nyagatare	Crossbreed	Female	Old	Negative	Negative		Negative
230	MAT 07	27	Nyagatare	Crossbreed	Male	Medium	Negative	Negative		Negative
231	MAT 08	27	Nyagatare	Crossbreed	Female	Old	Negative	Negative		Negative
232	MAT 09	27	Nyagatare	Crossbreed	Female	Medium	Negative	Negative		Negative
233	MAT 010	27	Nyagatare	Crossbreed	Female	Young	Positive	Medium	Positive	Positive
234	MAT 011	27	Nyagatare	Crossbreed	Female	Old	Negative	Negative		Negative
235	MAT 012	27	Nyagatare	Crossbreed	Female	Old	Negative	Negative		Negative
236	MAT 013	28	Nyagatare	Crossbreed	Female	Young	Positive	Strong	Positive	Positive
237	MAT 014	28	Nyagatare	Crossbreed	Female	Young	Negative	Negative		Negative
238	MAT 015	28	Nyagatare	Crossbreed	Female	Old	Positive	Strong	Negative	Negative
239	MAT 016	28	Nyagatare	Crossbreed	Female	Old	Negative	Negative		Negative
240	MAT 017	28	Nyagatare	Crossbreed	Female	Old	Positive	Strong	Positive	Positive
241	MAT 018	29	Nyagatare	Crossbreed	Female	Medium	Negative	Negative		Negative
242	MAT 019	29	Nyagatare	Crossbreed	Female	Old	Positive	Strong	Positive	Positive
243	MAT 020	29	Nyagatare	Crossbreed	Female	Old	Negative	Negative		Negative
244	MAT 021	29	Nyagatare	Crossbreed	Male	Medium	Negative	Negative		Negative
245	MAT 022	29	Nyagatare	Crossbreed	Female	Old	Negative	Negative		Negative
246	MAT023	29	Nyagatare	Crossbreed	Female	Old	Negative	Negative		Negative
247	MAT 024	29	Nyagatare	Crossbreed	Female	Medium	Negative	Negative		Negative
248	N001	30	Nyagatare	Crossbreed	Female	Old	Negative	Negative		Negative
249	N002	30	Nyagatare	Crossbreed	Female	Old	Positive	Strong	Positive	Positive
250	N003	30	Nyagatare	Crossbreed	Female	Old	Positive	Strong	Positive	Positive
251	N004	30	Nyagatare	Crossbreed	Female	Young	Positive	Weak	Negative	Negative
252	N005	31	Nyagatare	Crossbreed	Female	Young	Negative	Negative		Negative
253	N006	31	Nyagatare	Exoticbreed	Female	Young	Negative	Negative		Negative
254	N007	31	Nyagatare	Crossbreed	Female	Medium	Negative	Negative		Negative
255	N008	31	Nyagatare	Crossbreed	Female	Medium	Negative	Negative		Negative
256	N009	32	Nyagatare	Crossbreed	Female	Young	Negative	Negative		Negative
257	N010	32	Nyagatare	Crossbreed	Female	Young	Positive	Weak	Negative	Negative
258	N011	32	Nyagatare	Exoticbreed	Female	Young	Negative	Negative		Negative
259	N012	32	Nyagatare	Exoticbreed	Male	Young	Positive	Weak	Negative	Negative
260	N013	32	Nyagatare	Exoticbreed	Female	Young	Positive	Weak	Negative	Negative
261	N014	33	Nyagatare	Crossbreed	Female	Medium	Positive	Weak	Negative	Negative
262	N015	33	Nyagatare	Crossbreed	Female	Medium	Positive	Weak	Negative	Negative
263	N016	33	Nyagatare	Ankole	Female	Young	Negative	Negative		Negative
264	N017	33	Nyagatare	Crossbreed	Female	Young	Negative	Negative		Negative
265	N018	34	Nyagatare	Exoticbreed	Female	Young	Negative	Negative		Negative
266	N019	34	Nyagatare	Exoticbreed	Female	Young	Negative	Negative		Negative
267	N020	35	Nyagatare	Exoticbreed	Female	Medium	Positive	Strong	Positive	Positive
268	N021	35	Nyagatare	Crossbreed	Female	Young	Negative	Negative		Negative
269	N022	35	Nyagatare	Crossbreed	Female	Old	Negative	Negative		Negative
270	N023	35	Nyagatare	Crossbreed	Female	Medium	Negative	Negative		Negative
271	N024	36	Nyagatare	Exoticbreed	Female	Young	Negative	Negative		Negative
272	N025	36	Nyagatare	Crossbreed	Female	Medium	Negative	Negative		Negative
273	N026	36	Nyagatare	Crossbreed	Female	Young	Negative	Negative		Negative
274	N027	36	Nyagatare	Crossbreed	Female	Young	Negative	Negative		Negative
275	N028	37	Nyagatare	Crossbreed	Female	Medium	Negative	Negative		Negative
276	N029	37	Nyagatare	Crossbreed	Female	Medium	Positive	Weak	Positive	Positive
277	N030	37	Nyagatare	Ankole	Female	Medium	Positive	Weak	Negative	Negative
278	N031	37	Nyagatare	Ankole	Female	Medium	Negative	Negative		Negative
279	N032	38	Nyagatare	Crossbreed	Female	Medium	Positive	Weak	Negative	Negative
280	N033	38	Nyagatare	Ankole	Female	Young	Negative	Negative		Negative
281	N034	38	Nyagatare	Ankole	Female	Young	Negative	Negative		Negative
282	N035	38	Nyagatare	Ankole	Female	Medium	Negative	Negative		Negative
283	N036	39	Nyagatare	Exoticbreed	Female	Young	Negative	Negative		Negative
284	N037	39	Nyagatare	Exoticbreed	Female	Medium	Negative	Negative		Negative
285	N038	39	Nyagatare	Exoticbreed	Female	Young	Negative	Negative		Negative
286	N039	39	Nyagatare	Exoticbreed	Female	Medium	Negative	Negative		Negative
287	N040	40	Nyagatare	Exoticbreed	Female	Medium	Negative	Negative		Negative
288	N041	40	Nyagatare	Exoticbreed	Female	Medium	Negative	Negative		Negative
289	N042	40	Nyagatare	Crossbreed	Female	Old	Negative	Negative		Negative
290	N043	40	Nyagatare	Crossbreed	Female	Medium	Negative	Negative		Negative
291	N044	41	Nyagatare	Crossbreed	Female	Medium	Negative	Negative		Negative
292	N045	41	Nyagatare	Ankole	Female	Medium	Negative	Negative		Negative
293	N046	41	Nyagatare	Crossbreed	Female	Medium	Negative	Negative		Negative
294	N047	41	Nyagatare	Crossbreed	Female	Young	Negative	Negative		Negative
295	N048	42	Nyagatare	Crossbreed	Female	Medium	Negative	Negative		Negative
296	N049	42	Nyagatare	Crossbreed	Female	Young	Negative	Negative		Negative
297	N050	42	Nyagatare	Crossbreed	Female	Medium	Negative	Negative		Negative
298	N 51	43	Nyagatare	Crossbreed	Female	Medium	Negative	Negative		Negative
299	N52	43	Nyagatare	Exoticbreed	Female	Medium	Negative	Negative		Negative
300	N53	43	Nyagatare	Exoticbreed	Female	Old	Negative	Negative		Negative
301	N54	43	Nyagatare	Exoticbreed	Female	Old	Negative	Negative		Negative
302	N55	44	Nyagatare	Exoticbreed	Female	Medium	Negative	Negative		Negative
303	N56	44	Nyagatare	Exoticbreed	Female	Old	Negative	Negative		Negative
304	N57	44	Nyagatare	Exoticbreed	Female	Medium	Negative	Negative		Negative
305	N58	44	Nyagatare	Exoticbreed	Female	Medium	Negative	Negative		Negative
306	N59	45	Nyagatare	Crossbreed	Female	Medium	Positive	Weak	Negative	Negative
307	N60	45	Nyagatare	Crossbreed	Female	Medium	Positive	Strong	Positive	Positive
308	N61	45	Nyagatare	Crossbreed	Female	Medium	Negative	Negative		Negative
309	N62	45	Nyagatare	Crossbreed	Female	Old	Positive	Strong	Positive	Positive
310	N63	46	Nyagatare	Exoticbreed	Female	Medium	Negative	Negative		Negative
311	N64	46	Nyagatare	Exoticbreed	Female	Medium	Negative	Negative		Negative
312	N65	46	Nyagatare	Exoticbreed	Female	Old	Negative	Negative		Negative
313	N66	46	Nyagatare	Crossbreed	Female	Medium	Negative	Negative		Negative
314	N67	47	Nyagatare	Exoticbreed	Female	Medium	Negative	Negative		Negative
315	N68	47	Nyagatare	Crossbreed	Female	Old	Positive	Strong	Positive	Positive
316	N69	47	Nyagatare	Crossbreed	Female	Medium	Negative	Negative		Negative
317	N70	47	Nyagatare	Exoticbreed	Female	Medium	Negative	Negative		Negative
318	N71	48	Nyagatare	Crossbreed	Female	Medium	Negative	Negative		Negative
319	N72	48	Nyagatare	Crossbreed	Female	Medium	Negative	Negative		Negative
320	N73	49	Nyagatare	Crossbreed	Female	Medium	Negative	Negative		Negative
321	N74	49	Nyagatare	Crossbreed	Female	Medium	Negative	Negative		Negative
322	N75	49	Nyagatare	Crossbreed	Female	Medium	Negative	Negative		Negative
323	N76	49	Nyagatare	Crossbreed	Female	Medium	Negative	Negative		Negative
324	N77	48	Nyagatare	Crossbreed	Female	Medium	Negative	Negative		Negative
325	N78	50	Nyagatare	Exoticbreed	Female	Medium	Negative	Negative		Negative
326	N79	50	Nyagatare	Crossbreed	Female	Medium	Negative	Negative		Negative
327	N80	50	Nyagatare	Exoticbreed	Male	Medium	Negative	Negative		Negative
328	N81	50	Nyagatare	Crossbreed	Female	Medium	Negative	Negative		Negative
329	N82	51	Nyagatare	Crossbreed	Female	Medium	Negative	Negative		Negative
330	N83	51	Nyagatare	Crossbreed	Female	Medium	Negative	Negative		Negative
331	N84	51	Nyagatare	Crossbreed	Female	Medium	Negative	Negative		Negative
332	N85	51	Nyagatare	Crossbreed	Female	Medium	Negative	Negative		Negative
333	N86	52	Nyagatare	Exoticbreed	Female	Medium	Negative	Negative		Negative
334	N87	52	Nyagatare	Exoticbreed	Female	Medium	Positive	Strong	Positive	Positive
335	N88	52	Nyagatare	Crossbreed	Female	Medium	Negative	Negative		Negative
336	N89	52	Nyagatare	Crossbreed	Female	Medium	Negative	Negative		Negative
337	N90	53	Nyagatare	Crossbreed	Female	Medium	Negative	Negative		Negative
338	N91	53	Nyagatare	Crossbreed	Female	Medium	Negative	Negative		Negative
339	N92	53	Nyagatare	Crossbreed	Female	Medium	Negative	Negative		Negative
340	N93	53	Nyagatare	Exoticbreed	Female	Medium	Negative	Negative		Negative
341	N94	54	Nyagatare	Crossbreed	Female	Old	Negative	Negative		Negative
342	N95	54	Nyagatare	Crossbreed	Female	Medium	Negative	Negative		Negative
343	N96	54	Nyagatare	Crossbreed	Female	Medium	Negative	Negative		Negative
344	N97	54	Nyagatare	Crossbreed	Female	Medium	Negative	Negative		Negative
345	N98	55	Nyagatare	Exoticbreed	Female	Medium	Negative	Negative		Negative
346	N99	55	Nyagatare	Crossbreed	Female	Medium	Negative	Negative		Negative
347	N100	55	Nyagatare	Exoticbreed	Female	Medium	Negative	Negative		Negative
348	N101	55	Nyagatare	Crossbreed	Female	Medium	Negative	Negative		Negative
349	N102	56	Nyagatare	Exoticbreed	Female	Medium	Negative	Negative		Negative
350	N103	56	Nyagatare	Crossbreed	Female	Old	Negative	Negative		Negative
351	N104	56	Nyagatare	Crossbreed	Female	Old	Negative	Negative		Negative
352	N105	56	Nyagatare	Exoticbreed	Female	Medium	Negative	Negative		Negative
353	N106	57	Nyagatare	Exoticbreed	Female	Medium	Negative	Negative		Negative
354	N107	57	Nyagatare	Crossbreed	Female	Old	Negative	Negative		Negative
355	N108	57	Nyagatare	Exoticbreed	Female	Medium	Negative	Negative		Negative
356	N109	57	Nyagatare	Crossbreed	Female	Medium	Negative	Negative		Negative
357	N110	58	Nyagatare	Exoticbreed	Female	Medium	Positive	Strong	Positive	Positive
358	N111	58	Nyagatare	Exoticbreed	Female	Old	Negative	Negative		Negative
359	N112	58	Nyagatare	Crossbreed	Female	Medium	Negative	Negative		Negative
360	N113	58	Nyagatare	Crossbreed	Female	Medium	Negative	Negative		Negative
361	N114	59	Nyagatare	Crossbreed	Female	Medium	Positive	Strong	Positive	Positive
362	N115	59	Nyagatare	Crossbreed	Female	Medium	Negative	Negative		Negative
363	N116	59	Nyagatare	Crossbreed	Female	Medium	Positive	Strong	Positive	Positive
364	N117	59	Nyagatare	Crossbreed	Female	Medium	Negative	Negative		Negative
365	N118	60	Nyagatare	Exoticbreed	Female	Medium	Negative	Negative		Negative
366	N119	60	Nyagatare	Crossbreed	Female	Medium	Negative	Negative		Negative
367	N120	60	Nyagatare	Crossbreed	Female	Medium	Negative	Negative		Negative
368	N121	60	Nyagatare	Crossbreed	Female	Medium	Negative	Negative		Negative
369	N122	61	Nyagatare	Crossbreed	Female	Medium	Negative	Negative		Negative
370	N123	61	Nyagatare	Crossbreed	Female	Medium	Negative	Negative		Negative
371	N124	61	Nyagatare	Crossbreed	Female	Medium	Positive	Weak	Negative	Negative
372	N125	61	Nyagatare	Crossbreed	Female	Medium	Negative	Negative		Negative
373	N126	62	Nyagatare	Crossbreed	Female	Medium	Negative	Negative		Negative
374	N127	62	Nyagatare	Crossbreed	Female	Medium	Positive	Weak	Negative	Negative
375	N128	62	Nyagatare	Crossbreed	Female	Medium	Negative	Negative		Negative
376	N129	62	Nyagatare	Crossbreed	Female	Medium	Positive	Weak	Negative	Negative
377	N130	63	Nyagatare	Crossbreed	Female	Medium	Negative	Negative		Negative
378	N131	63	Nyagatare	Crossbreed	Female	Medium	Negative	Negative		Negative
379	N132	63	Nyagatare	Crossbreed	Female	Medium	Negative	Negative		Negative
380	N133	63	Nyagatare	Crossbreed	Female	Medium	Positive	Medium	Positive	Positive
381	N134	64	Nyagatare	Exoticbreed	Female	Medium	Positive	Weak	Negative	Negative
382	N135	64	Nyagatare	Crossbreed	Female	Medium	Negative	Negative		Negative
383	N136	64	Nyagatare	Crossbreed	Female	Medium	Negative	Negative		Negative
384	N137	64	Nyagatare	Crossbreed	Female	Medium	Negative	Negative		Negative
385	N138	65	Nyagatare	Crossbreed	Female	Medium	Negative	Negative		Negative
386	N139	65	Nyagatare	Crossbreed	Female	Medium	Negative	Negative		Negative
387	N140	65	Nyagatare	Crossbreed	Female	Medium	Positive	Weak	Negative	Negative
388	N141	65	Nyagatare	Crossbreed	Female	Medium	Negative	Negative		Negative
389	N142	66	Nyagatare	Crossbreed	Female	Medium	Negative	Negative		Negative
390	N143	66	Nyagatare	Crossbreed	Female	Medium	Negative	Negative		Negative
391	N144	66	Nyagatare	Crossbreed	Female	Medium	Positive	Strong	Positive	Positive
392	N145	66	Nyagatare	Crossbreed	Female	Medium	Negative	Negative		Negative
393	N146	67	Nyagatare	Crossbreed	Female	Medium	Negative	Negative		Negative
394	N147	67	Nyagatare	Crossbreed	Female	Medium	Positive	Weak	Negative	Negative
395	N148	67	Nyagatare	Crossbreed	Female	Old	Negative	Negative		Negative
396	N149	67	Nyagatare	Crossbreed	Female	Medium	Positive	Strong	Positive	Positive
397	N150	48	Nyagatare	Crossbreed	Female	Old	Negative	Negative		Negative
398	N151	68	Nyagatare	Crossbreed	Female	Old	Positive	Strong	Positive	Positive
399	RW001	69	Nyagatare	Crossbreed	Female	Young	Negative	Negative		Negative
400	RW002	69	Nyagatare	Crossbreed	Female	Old	Negative	Negative		Negative
401	RW003	69	Nyagatare	Crossbreed	Female	Old	Negative	Negative		Negative
402	RW004	69	Nyagatare	Crossbreed	Female	Medium	Negative	Negative		Negative
403	RW005	69	Nyagatare	Crossbreed	Female	Young	Negative	Negative		Negative
404	RW006	69	Nyagatare	Crossbreed	Female	Old	Negative	Negative		Negative
405	RW007	69	Nyagatare	Crossbreed	Female	Old	Negative	Negative		Negative
406	RW008	69	Nyagatare	Crossbreed	Female	Young	Negative	Negative		Negative
407	RW009	69	Nyagatare	Crossbreed	Female	Old	Negative	Negative		Negative
408	RW010	69	Nyagatare	Crossbreed	Female	Old	Negative	Negative		Negative
409	RW011	69	Nyagatare	Crossbreed	Female	Old	Negative	Negative		Negative
410	RW012	69	Nyagatare	Crossbreed	Female	Medium	Negative	Negative		Negative
411	RW013	69	Nyagatare	Crossbreed	Female	Young	Negative	Negative		Negative
412	RW014	69	Nyagatare	Crossbreed	Female	Old	Negative	Negative		Negative
413	RW015	69	Nyagatare	Crossbreed	Female	Medium	Negative	Negative		Negative
414	RW016	69	Nyagatare	Crossbreed	Female	Old	Negative	Negative		Negative
415	RW017	69	Nyagatare	Crossbreed	Female	Young	Negative	Negative		Negative
416	RW018	69	Nyagatare	Crossbreed	Female	Old	Negative	Negative		Negative
417	RW019	69	Nyagatare	Crossbreed	Female	Young	Negative	Negative		Negative
418	RW020	69	Nyagatare	Crossbreed	Female	Old	Negative	Negative		Negative
419	RW021	69	Nyagatare	Crossbreed	Female	Medium	Negative	Negative		Negative
420	RW022	69	Nyagatare	Crossbreed	Female	Old	Negative	Negative		Negative
421	RW023	69	Nyagatare	Crossbreed	Female	Medium	Negative	Negative		Negative
422	RW024	69	Nyagatare	Crossbreed	Female	Old	Negative	Negative		Negative
423	RW025	69	Nyagatare	Crossbreed	Female	Old	Negative	Negative		Negative
424	RW026	69	Nyagatare	Crossbreed	Female	Medium	Negative	Negative		Negative
425	RW027	69	Nyagatare	Crossbreed	Female	Medium	Negative	Negative		Negative
426	RW028	69	Nyagatare	Crossbreed	Female	Young	Negative	Negative		Negative
427	RW029	69	Nyagatare	Crossbreed	Female	Old	Negative	Negative		Negative
428	RW030	69	Nyagatare	Crossbreed	Female	Old	Negative	Negative		Negative
429	RW031	69	Nyagatare	Crossbreed	Female	Old	Negative	Negative		Negative
430	RW032	69	Nyagatare	Crossbreed	Female	Young	Negative	Negative		Negative
431	RW033	69	Nyagatare	Crossbreed	Female	Old	Negative	Negative		Negative
432	RW034	69	Nyagatare	Crossbreed	Female	Old	Negative	Negative		Negative
433	RW035	69	Nyagatare	Crossbreed	Male	Old	Negative	Negative		Negative
434	RW036	69	Nyagatare	Crossbreed	Female	Old	Negative	Negative		Negative
435	RW037	69	Nyagatare	Crossbreed	Male	Old	Negative	Negative		Negative
436	RW038	69	Nyagatare	Crossbreed	Female	Medium	Negative	Negative		Negative
437	RW039	69	Nyagatare	Crossbreed	Female	Old	Negative	Negative		Negative
438	RW040	70	Nyagatare	Crossbreed	Female	Old	Negative	Negative		Negative
439	RW041	70	Nyagatare	Crossbreed	Female	Old	Negative	Negative		Negative
440	RW042	70	Nyagatare	Crossbreed	Female	Medium	Negative	Negative		Negative
441	RW043	70	Nyagatare	Crossbreed	Male	Young	Negative	Negative		Negative
442	RW044	70	Nyagatare	Crossbreed	Female	Young	Negative	Negative		Negative
443	RW045	70	Nyagatare	Crossbreed	Female	Young	Negative	Negative		Negative
444	RW046	71	Nyagatare	Crossbreed	Female	Old	Negative	Negative		Negative
445	RW047	71	Nyagatare	Crossbreed	Female	Medium	Negative	Negative		Negative
446	RW048	71	Nyagatare	Crossbreed	Female	Old	Negative	Negative		Negative
447	RW049	71	Nyagatare	Crossbreed	Female	Old	Negative	Negative		Negative
448	RW050	71	Nyagatare	Crossbreed	Female	Medium	Negative	Negative		Negative
449	RW051	71	Nyagatare	Crossbreed	Male	Medium	Negative	Negative		Negative
450	RW052	71	Nyagatare	Crossbreed	Female	Medium	Negative	Negative		Negative
451	RW053	72	Nyagatare	Crossbreed	Female	Old	Negative	Negative		Negative
452	RW054	72	Nyagatare	Crossbreed	Female	Medium	Negative	Negative		Negative
453	RW055	72	Nyagatare	Crossbreed	Female	Old	Negative	Negative		Negative
454	RW056	73	Nyagatare	Crossbreed	Female	Old	Negative	Negative		Negative
455	RW057	73	Nyagatare	Crossbreed	Female	Medium	Negative	Negative		Negative
456	RW058	73	Nyagatare	Crossbreed	Female	Old	Positive	Strong	Positive	Positive
457	RW059	73	Nyagatare	Crossbreed	Female	Young	Negative	Negative		Negative
458	RW060	73	Nyagatare	Crossbreed	Female	Old	Negative	Negative		Negative
459	RW062	73	Nyagatare	Crossbreed	Female	Medium	Negative	Negative		Negative
460	RW063	73	Nyagatare	Crossbreed	Female	Old	Negative	Negative		Negative
461	RW064	73	Nyagatare	Crossbreed	Female	Young	Negative	Negative		Negative
462	RW065	73	Nyagatare	Crossbreed	Female	Medium	Negative	Negative		Negative
463	RW066	73	Nyagatare	Crossbreed	Female	Young	Negative	Negative		Negative
464	RW067	73	Nyagatare	Crossbreed	Female	Young	Negative	Negative		Negative
465	RW068	73	Nyagatare	Crossbreed	Male	Young	Negative	Negative		Negative
466	RW069	73	Nyagatare	Crossbreed	Female	Young	Negative	Negative		Negative
467	RW070	73	Nyagatare	Crossbreed	Female	Medium	Negative	Negative		Negative
468	RW071	73	Nyagatare	Crossbreed	Female	Old	Negative	Negative		Negative
469	RW072	74	Nyagatare	Crossbreed	Female	Old	Negative	Negative		Negative
470	RW073	74	Nyagatare	Crossbreed	Male	Medium	Negative	Negative		Negative
471	RW074	74	Nyagatare	Crossbreed	Female	Old	Negative	Negative		Negative
472	RW075	74	Nyagatare	Crossbreed	Female	Old	Positive	Strong	Positive	Positive
473	RW076	74	Nyagatare	Crossbreed	Female	Old	Negative	Negative		Negative
474	RW077	74	Nyagatare	Crossbreed	Female	Medium	Positive	Strong	Positive	Positive
475	RW078	74	Nyagatare	Crossbreed	Male	Young	Negative	Negative		Negative
476	RW079	74	Nyagatare	Crossbreed	Female	Young	Positive	Strong	Positive	Positive
477	RW080	74	Nyagatare	Crossbreed	Female	Old	Positive	Strong	Positive	Positive
478	RW081	74	Nyagatare	Crossbreed	Female	Old	Positive	Strong	Positive	Positive
479	RW082	74	Nyagatare	Crossbreed	Female	Medium	Positive	Strong	Positive	Positive
480	RW084	74	Nyagatare	Crossbreed	Female	Old	Negative	Negative		Negative
481	RW085	74	Nyagatare	Crossbreed	Female	Old	Negative	Negative		Negative
482	RW086	74	Nyagatare	Crossbreed	Female	Medium	Positive	Strong	Positive	Positive
483	RW087	75	Nyagatare	Crossbreed	Female	Old	Negative	Negative		Negative
484	RW088	75	Nyagatare	Crossbreed	Female	Old	Positive	Strong	Positive	Positive
485	RW089	75	Nyagatare	Crossbreed	Female	Medium	Negative	Negative		Negative
486	RW090	75	Nyagatare	Crossbreed	Female	Old	Negative	Negative		Negative
487	RW091	75	Nyagatare	Crossbreed	Female	Old	Negative	Negative		Negative
488	RW092	75	Nyagatare	Crossbreed	Female	Medium	Negative	Negative		Negative
489	RW093	75	Nyagatare	Crossbreed	Female	Old	Negative	Negative		Negative
490	RW094	76	Nyagatare	Crossbreed	Female	Old	Negative	Negative		Negative
491	RW095	76	Nyagatare	Crossbreed	Female	Medium	Negative	Negative		Negative
492	RW096	76	Nyagatare	Crossbreed	Female	Medium	Negative	Negative		Negative
493	RW097	76	Nyagatare	Crossbreed	Female	Medium	Negative	Negative		Negative
494	RW098	76	Nyagatare	Crossbreed	Female	Young	Negative	Negative		Negative
495	RW099	76	Nyagatare	Crossbreed	Female	Old	Negative	Negative		Negative
496	RW100	76	Nyagatare	Crossbreed	Female	Medium	Negative	Negative		Negative
497	RW101	76	Nyagatare	Crossbreed	Female	Old	Negative	Negative		Negative
498	RW102	76	Nyagatare	Crossbreed	Female	Old	Negative	Negative		Negative
499	RW103	76	Nyagatare	Crossbreed	Female	Old	Negative	Negative		Negative
500	RW104	76	Nyagatare	Crossbreed	Female	Old	Negative	Negative		Negative
501	RW105	76	Nyagatare	Crossbreed	Female	Old	Negative	Negative		Negative
502	RW106	77	Nyagatare	Crossbreed	Female	Medium	Negative	Negative		Negative
503	RW107	77	Nyagatare	Crossbreed	Female	Medium	Negative	Negative		Negative
504	RW108	77	Nyagatare	Crossbreed	Female	Old	Negative	Negative		Negative
505	RW109	77	Nyagatare	Crossbreed	Female	Old	Negative	Negative		Negative
506	RW110	77	Nyagatare	Crossbreed	Female	Young	Negative	Negative		Negative
507	RW111	77	Nyagatare	Crossbreed	Female	Young	Negative	Negative		Negative
508	RW112	77	Nyagatare	Crossbreed	Female	Young	Negative	Negative		Negative
509	RW113	77	Nyagatare	Crossbreed	Female	Medium	Negative	Negative		Negative
510	RW114	77	Nyagatare	Crossbreed	Female	Young	Negative	Negative		Negative
511	RW115	78	Nyagatare	Crossbreed	Female	Old	Negative	Negative		Negative
512	RW116	78	Nyagatare	Crossbreed	Female	Old	Negative	Negative		Negative
513	RW117	78	Nyagatare	Crossbreed	Female	Old	Negative	Negative		Negative
514	RW118	78	Nyagatare	Crossbreed	Female	Old	Negative	Negative		Negative
515	RW119	78	Nyagatare	Crossbreed	Female	Old	Negative	Negative		Negative
516	RW120	78	Nyagatare	Crossbreed	Female	Old	Negative	Negative		Negative
517	RW122	79	Nyagatare	Crossbreed	Female	Medium	Negative	Negative		Negative
518	RW123	79	Nyagatare	Crossbreed	Female	Old	Negative	Negative		Negative
519	RW127	79	Nyagatare	Crossbreed	Female	Old	Negative	Negative		Negative
520	RW128	79	Nyagatare	Crossbreed	Female	Old	Negative	Negative		Negative
521	RW130	79	Nyagatare	Crossbreed	Female	Medium	Negative	Negative		Negative
522	RW131	79	Nyagatare	Crossbreed	Female	Medium	Negative	Negative		Negative
523	RW132	79	Nyagatare	Crossbreed	Female	Old	Negative	Negative		Negative
524	RW134	79	Nyagatare	Crossbreed	Female	Old	Negative	Negative		Negative
525	RW137	79	Nyagatare	Crossbreed	Female	Medium	Negative	Negative		Negative
526	RW138	79	Nyagatare	Crossbreed	Female	Medium	Negative	Negative		Negative
527	RW139	80	Nyagatare	Crossbreed	Female	Old	Negative	Negative		Negative
528	RW140	80	Nyagatare	Crossbreed	Female	Old	Negative	Negative		Negative
529	RW141	80	Nyagatare	Crossbreed	Female	Young	Negative	Negative		Negative
530	RW142	80	Nyagatare	Crossbreed	Male	Young	Negative	Negative		Negative
531	RW143	80	Nyagatare	Crossbreed	Female	Young	Negative	Negative		Negative
532	RW144	80	Nyagatare	Crossbreed	Male	Medium	Negative	Negative		Negative
533	RW145	80	Nyagatare	Crossbreed	Female	Medium	Negative	Negative		Negative
534	RW147	81	Nyagatare	Crossbreed	Female	Medium	Negative	Negative		Negative
535	RW148	81	Nyagatare	Crossbreed	Female	Medium	Negative	Negative		Negative
536	RW149	81	Nyagatare	Crossbreed	Female	Old	Negative	Negative		Negative
537	RW150	81	Nyagatare	Crossbreed	Female	Old	Negative	Negative		Negative
538	RW151	81	Nyagatare	Crossbreed	Female	Medium	Negative	Negative		Negative
539	RW152	81	Nyagatare	Crossbreed	Female	Medium	Negative	Negative		Negative
540	RW153	81	Nyagatare	Crossbreed	Female	Old	Negative	Negative		Negative
541	RW154	81	Nyagatare	Crossbreed	Female	Old	Negative	Negative		Negative
542	RW155	81	Nyagatare	Crossbreed	Female	Young	Negative	Negative		Negative
543	RW156	81	Nyagatare	Crossbreed	Female	Young	Negative	Negative		Negative
544	RW157	81	Nyagatare	Crossbreed	Female	Young	Negative	Negative		Negative
545	RW158	81	Nyagatare	Crossbreed	Female	Young	Negative	Negative		Negative
546	RW159	81	Nyagatare	Crossbreed	Female	Young	Negative	Negative		Negative
547	RW160	82	Nyagatare	Crossbreed	Female	Medium	Negative	Negative		Negative
548	RW161	82	Nyagatare	Crossbreed	Female	Young	Negative	Negative		Negative
549	RW162	83	Nyagatare	Crossbreed	Female	Old	Negative	Negative		Negative
550	RW163	83	Nyagatare	Crossbreed	Female	Medium	Negative	Negative		Negative
551	RW164	83	Nyagatare	Crossbreed	Female	Old	Negative	Negative		Negative
552	RW165	83	Nyagatare	Crossbreed	Female	Medium	Negative	Negative		Negative
553	RW166	83	Nyagatare	Crossbreed	Female	Medium	Negative	Negative		Negative
554	RW167	83	Nyagatare	Crossbreed	Female	Old	Negative	Negative		Negative
555	RW168	83	Nyagatare	Crossbreed	Female	Medium	Negative	Negative		Negative
556	RW169	83	Nyagatare	Crossbreed	Female	Medium	Negative	Negative		Negative
557	RW170	83	Nyagatare	Crossbreed	Female	Old	Negative	Negative		Negative
558	RW171	83	Nyagatare	Crossbreed	Female	Old	Negative	Negative		Negative
559	RW172	83	Nyagatare	Crossbreed	Female	Old	Negative	Negative		Negative
560	RW173	83	Nyagatare	Crossbreed	Female	Old	Negative	Negative		Negative
561	RW174	83	Nyagatare	Crossbreed	Female	Medium	Negative	Negative		Negative
562	RW175	83	Nyagatare	Crossbreed	Female	Old	Negative	Negative		Negative
563	RW176	83	Nyagatare	Crossbreed	Female	Medium	Negative	Negative		Negative
564	RW177	84	Nyagatare	Crossbreed	Female	Medium	Negative	Negative		Negative
565	RW178	84	Nyagatare	Crossbreed	Female	Old	Negative	Negative		Negative
566	RW179	84	Nyagatare	Crossbreed	Female	Young	Negative	Negative		Negative
567	RW180	84	Nyagatare	Crossbreed	Female	Young	Negative	Negative		Negative
568	RW181	84	Nyagatare	Crossbreed	Female	Old	Negative	Negative		Negative
569	RW182	84	Nyagatare	Crossbreed	Female	Medium	Negative	Negative		Negative
570	RW183	84	Nyagatare	Crossbreed	Female	Medium	Negative	Negative		Negative
571	RW184	84	Nyagatare	Crossbreed	Female	Old	Negative	Negative		Negative
572	RW185	84	Nyagatare	Crossbreed	Female	Old	Negative	Negative		Negative
573	RW186	84	Nyagatare	Crossbreed	Female	Old	Negative	Negative		Negative
574	RW200	85	Nyagatare	Crossbreed	Female	Medium	Negative	Negative		Negative
575	RW201	85	Nyagatare	Crossbreed	Female	Old	Negative	Negative		Negative
576	RW202	85	Nyagatare	Crossbreed	Female	Old	Negative	Negative		Negative
577	RW203	85	Nyagatare	Crossbreed	Female	Old	Negative	Negative		Negative
578	RW204	85	Nyagatare	Crossbreed	Female	Old	Negative	Negative		Negative
579	RW205	85	Nyagatare	Crossbreed	Female	Old	Negative	Negative		Negative
580	RW206	85	Nyagatare	Crossbreed	Female	Old	Negative	Negative		Negative
581	RW207	85	Nyagatare	Crossbreed	Female	Old	Negative	Negative		Negative
582	RW208	85	Nyagatare	Crossbreed	Female	Old	Negative	Negative		Negative
583	RW209	86	Nyagatare	Crossbreed	Female	Old	Negative	Negative		Negative
584	RW210	86	Nyagatare	Crossbreed	Female	Old	Positive	Strong	Positive	Positive
585	RW211	86	Nyagatare	Crossbreed	Female	Old	Positive	Strong	Positive	Positive
586	RW212	86	Nyagatare	Crossbreed	Female	Old	Positive	Strong	Positive	Positive
587	RW213	86	Nyagatare	Crossbreed	Female	Old	Positive	Strong	Positive	Positive
588	RW214	86	Nyagatare	Crossbreed	Female	Old	Negative	Negative		Negative
589	RW215	86	Nyagatare	Crossbreed	Female	Medium	Negative	Negative		Negative
590	RW216	86	Nyagatare	Crossbreed	Female	Old	Negative	Negative		Negative
591	RW217	86	Nyagatare	Crossbreed	Female	Old	Negative	Negative		Negative
592	RW218	86	Nyagatare	Crossbreed	Female	Old	Negative	Negative		Negative
593	RW219	86	Nyagatare	Crossbreed	Female	Old	Positive	Strong	Negative	Negative
594	RW220	86	Nyagatare	Crossbreed	Female	Medium	Positive	Strong	Positive	Positive
595	RW221	86	Nyagatare	Crossbreed	Female	Medium	Negative	Negative		Negative
596	RW222	86	Nyagatare	Crossbreed	Female	Old	Negative	Negative		Negative
597	RW223	86	Nyagatare	Crossbreed	Female	Old	Negative	Negative		Negative
598	RW224	86	Nyagatare	Crossbreed	Female	Old	Negative	Negative		Negative
599	RW225	86	Nyagatare	Crossbreed	Female	Old	Negative	Negative		Negative
600	RW226	86	Nyagatare	Crossbreed	Female	Medium	Negative	Negative		Negative
601	RW227	86	Nyagatare	Crossbreed	Female	Medium	Negative	Negative		Negative
602	RW228	86	Nyagatare	Crossbreed	Female	Old	Negative	Negative		Negative
603	RW229	87	Nyagatare	Crossbreed	Female	Old	Negative	Negative		Negative
604	RW230	87	Nyagatare	Crossbreed	Female	Old	Negative	Negative		Negative
605	RW231	87	Nyagatare	Crossbreed	Female	Old	Negative	Negative		Negative
606	RW232	87	Nyagatare	Crossbreed	Female	Old	Positive	Medium	Positive	Positive
607	RW233	87	Nyagatare	Crossbreed	Female	Old	Negative	Negative		Negative
608	RW234	87	Nyagatare	Crossbreed	Female	Medium	Negative	Negative		Negative
609	RW235	88	Nyagatare	Crossbreed	Female	Old	Negative	Negative		Negative
610	RW236	88	Nyagatare	Crossbreed	Female	Medium	Negative	Negative		Negative
611	RW237	88	Nyagatare	Crossbreed	Female	Old	Negative	Negative		Negative
612	RW238	88	Nyagatare	Crossbreed	Female	Old	Negative	Negative		Negative
613	RW239	88	Nyagatare	Crossbreed	Female	Old	Negative	Negative		Negative
614	RW240	88	Nyagatare	Crossbreed	Female	Old	Negative	Negative		Negative
615	RW241	88	Nyagatare	Crossbreed	Female	Medium	Negative	Negative		Negative
616	RW242	88	Nyagatare	Crossbreed	Female	Old	Negative	Negative		Negative
617	RW243	88	Nyagatare	Crossbreed	Female	Old	Negative	Negative		Negative
618	RW244	88	Nyagatare	Crossbreed	Female	Old	Negative	Negative		Negative
619	RW245	88	Nyagatare	Crossbreed	Male	Old	Negative	Negative		Negative
620	RW246	89	Nyagatare	Crossbreed	Female	Old	Negative	Negative		Negative
621	RW247	89	Nyagatare	Crossbreed	Female	Old	Positive	Medium	Positive	Positive
622	RW248	89	Nyagatare	Crossbreed	Female	Old	Negative	Negative		Negative
623	RW249	89	Nyagatare	Crossbreed	Female	Old	Negative	Negative		Negative
624	RW250	89	Nyagatare	Crossbreed	Female	Old	Negative	Negative		Negative
625	RW251	89	Nyagatare	Crossbreed	Female	Old	Negative	Negative		Negative
626	RW252	89	Nyagatare	Crossbreed	Female	Old	Negative	Negative		Negative
627	RW253	89	Nyagatare	Crossbreed	Female	Old	Negative	Negative		Negative
628	RW254	89	Nyagatare	Crossbreed	Female	Medium	Negative	Negative		Negative
629	RW255	89	Nyagatare	Crossbreed	Female	Old	Negative	Negative		Negative
630	RW256	89	Nyagatare	Crossbreed	Female	Old	Negative	Negative		Negative
631	RW257	89	Nyagatare	Crossbreed	Female	Medium	Negative	Negative		Negative
632	RW258	89	Nyagatare	Crossbreed	Female	Old	Negative	Negative		Negative
633	RW259	90	Nyagatare	Crossbreed	Female	Medium	Positive	Strong	Positive	Positive
634	RW260	90	Nyagatare	Crossbreed	Female	Old	Positive	Strong	Positive	Positive
635	RW261	90	Nyagatare	Crossbreed	Female	Old	Positive	Strong	Positive	Positive
636	RW262	90	Nyagatare	Crossbreed	Female	Old	Positive	Strong	Positive	Positive
637	Rw263	90	Nyagatare	Crossbreed	Female	Medium	Positive	Strong	Positive	Positive
638	RW400	91	Nyagatare	Crossbreed	Female	Medium	Negative	Negative		Negative
639	RW401	91	Nyagatare	Crossbreed	Female	Medium	Negative	Negative		Negative
640	RW402	91	Nyagatare	Crossbreed	Female	Old	Negative	Negative		Negative
641	RW403	91	Nyagatare	Crossbreed	Female	Medium	Negative	Negative		Negative
642	RW404	91	Nyagatare	Crossbreed	Female	Old	Negative	Negative		Negative
643	RW405	91	Nyagatare	Crossbreed	Female	Old	Negative	Negative		Negative
644	RW406	91	Nyagatare	Crossbreed	Female	Medium	Negative	Negative		Negative
645	RW407	91	Nyagatare	Crossbreed	Female	Medium	Negative	Negative		Negative
646	RW408	91	Nyagatare	Crossbreed	Female	Medium	Negative	Negative		Negative
647	RW409	91	Nyagatare	Crossbreed	Male	Medium	Negative	Negative		Negative
648	RW410	91	Nyagatare	Crossbreed	Female	Medium	Positive	Strong	Positive	Positive
649	RW411	91	Nyagatare	Crossbreed	Female	Medium	Positive	Strong	Positive	Positive
650	RW412	91	Nyagatare	Crossbreed	Female	Medium	Negative	Negative		Negative
651	RW413	91	Nyagatare	Crossbreed	Female	Old	Negative	Negative		Negative
652	RW414	91	Nyagatare	Crossbreed	Female	Old	Negative	Negative		Negative
653	RW415	91	Nyagatare	Crossbreed	Female	Old	Positive	Strong	Positive	Positive
654	RW416	91	Nyagatare	Crossbreed	Female	Old	Positive	Strong	Positive	Positive
655	RW417	91	Nyagatare	Crossbreed	Female	Medium	Negative	Negative		Negative
656	RWB001	92	Gatsibo	Crossbreed	Female	Young	Negative	Negative		Negative
657	RWB 002	92	Gatsibo	Crossbreed	Female	Young	Negative	Negative		Negative
658	RWB003	92	Gatsibo	Crossbreed	Female	Young	Negative	Negative		Negative
659	RWB004	92	Gatsibo	Crossbreed	Female	Young	Negative	Negative		Negative
660	RWB005	92	Gatsibo	Crossbreed	Female	Young	Negative	Negative		Negative
661	RWB006	92	Gatsibo	Crossbreed	Female	Young	Negative	Negative		Negative
662	RWB007	92	Gatsibo	Crossbreed	Female	Young	Negative	Negative		Negative
663	RWB008	92	Gatsibo	Crossbreed	Female	Young	Negative	Negative		Negative
664	RWB009	92	Gatsibo	Crossbreed	Female	Medium	Negative	Negative		Negative
665	RWB010	92	Gatsibo	Crossbreed	Female	Old	Negative	Negative		Negative
666	RWB011	92	Gatsibo	Crossbreed	Female	Medium	Negative	Negative		Negative
667	RWB012	92	Gatsibo	Crossbreed	Female	Medium	Negative	Negative		Negative
668	RWB013	92	Gatsibo	Crossbreed	Female	Medium	Negative	Negative		Negative
669	RWB014	92	Gatsibo	Crossbreed	Female	Medium	Negative	Negative		Negative
670	RWB015	92	Gatsibo	Crossbreed	Female	Old	Negative	Negative		Negative
671	RWB016	92	Gatsibo	Crossbreed	Female	Old	Negative	Negative		Negative
672	RWB017	92	Gatsibo	Crossbreed	Female	Old	Negative	Negative		Negative
673	RWB018	92	Gatsibo	Crossbreed	Female	Old	Negative	Negative		Negative
674	RWB019	92	Gatsibo	Crossbreed	Female	Medium	Negative	Negative		Negative
675	RWB020	92	Gatsibo	Crossbreed	Female	Old	Negative	Negative		Negative
676	RWB021	92	Gatsibo	Crossbreed	Female	Medium	Negative	Negative		Negative
677	RWB022	92	Gatsibo	Crossbreed	Female	Medium	Positive	Medium	Positive	Positive
678	RWB023	92	Gatsibo	Crossbreed	Female	Medium	Negative	Negative		Negative
679	RWB024	92	Gatsibo	Crossbreed	Female	Medium	Negative	Negative		Negative
680	RWB025	92	Gatsibo	Crossbreed	Female	Medium	Positive	Strong	Negative	Negative
681	RWB026	92	Gatsibo	Crossbreed	Female	Old	Negative	Negative		Negative
682	RWB027	92	Gatsibo	Crossbreed	Male	Medium	Negative	Negative		Negative
683	RWB028	92	Gatsibo	Crossbreed	Female	Medium	Negative	Negative		Negative
684	RWB029	92	Gatsibo	Crossbreed	Female	Old	Negative	Negative		Negative
685	RWB030	92	Gatsibo	Crossbreed	Female	Medium	Negative	Negative		Negative
686	RWB032	92	Gatsibo	Crossbreed	Female	Medium	Negative	Negative		Negative
687	RWB033	92	Gatsibo	Crossbreed	Female	Medium	Negative	Negative		Negative
688	RWB034	92	Gatsibo	Ankole	Female	Medium	Negative	Negative		Negative
689	RWB036	93	Gatsibo	Ankole	Female	Young	Positive	Strong	Positive	Positive
690	RWB037	93	Gatsibo	Ankole	Female	Medium	Positive	Strong	Positive	Positive
691	RWB038	93	Gatsibo	Ankole	Female	Old	Positive	Strong	Positive	Positive
692	RWB039	93	Gatsibo	Ankole	Female	Medium	Positive	Strong	Positive	Positive
693	RWB040	93	Gatsibo	Ankole	Female	Old	Positive	Strong	Positive	Positive
694	RWB042	93	Gatsibo	Ankole	Female	Old	Negative	Negative		Negative
695	RWB043	93	Gatsibo	Ankole	Female	Medium	Negative	Negative		Negative
696	RWB044	93	Gatsibo	Ankole	Female	Medium	Positive	Strong	Positive	Positive
697	RWB045	93	Gatsibo	Ankole	Female	Medium	Positive	Strong	Positive	Positive
698	RWB046	93	Gatsibo	Ankole	Female	Medium	Negative	Negative		Negative
699	RWB047	93	Gatsibo	Ankole	Female	Old	Positive	Strong	Positive	Positive
700	RWB048	93	Gatsibo	Ankole	Female	Old	Positive	Strong	Positive	Positive
701	RWB049	93	Gatsibo	Ankole	Female	Old	Negative	Negative		Negative
702	RWB050	93	Gatsibo	Ankole	Female	Old	Negative	Negative		Negative
703	RWB051	93	Gatsibo	Ankole	Female	Medium	Positive	Strong	Positive	Positive
704	RWB052	93	Gatsibo	Ankole	Female	Old	Positive	Medium	Positive	Positive
705	RWB053	93	Gatsibo	Ankole	Female	Medium	Positive	Strong	Positive	Positive
706	RWB054	93	Gatsibo	Ankole	Female	Medium	Positive	Strong	Positive	Positive
707	RWB055	93	Gatsibo	Ankole	Female	Old	Positive	Strong	Positive	Positive
708	RWB056	93	Gatsibo	Ankole	Female	Medium	Positive	Strong	Positive	Positive
709	RWB057	93	Gatsibo	Ankole	Female	Medium	Positive	Medium	Positive	Positive
710	RWB058	93	Gatsibo	Ankole	Female	Old	Negative	Negative		Negative
711	RWB059	93	Gatsibo	Ankole	Female	Old	Positive	Medium	Positive	Positive
712	RWB060	93	Gatsibo	Ankole	Female	Medium	Positive	Medium	Positive	Positive
713	RWB061	93	Gatsibo	Ankole	Female	Medium	Positive	Medium	Positive	Positive
714	RWB062	93	Gatsibo	Ankole	Female	Medium	Negative	Negative		Negative
715	RWB063	93	Gatsibo	Ankole	Female	Old	Positive	Strong	Positive	Positive
716	RWB064	93	Gatsibo	Ankole	Female	Medium	Positive	Medium	Positive	Positive
717	RWB065	93	Gatsibo	Ankole	Female	Medium	Negative	Negative		Negative
718	RWB066	93	Gatsibo	Ankole	Female	Medium	Positive	Strong	Positive	Positive
719	RWB067	93	Gatsibo	Ankole	Female	Medium	Positive	Strong	Positive	Positive
720	RWB068	93	Gatsibo	Ankole	Female	Medium	Positive	Strong	Positive	Positive
721	RWB069	93	Gatsibo	Ankole	Female	Old	Negative	Negative		Negative
722	RWB070	93	Gatsibo	Ankole	Female	Old	Positive	Strong	Positive	Positive
723	RWB071	93	Gatsibo	Ankole	Female	Old	Positive	Strong	Positive	Positive
724	RWB072	93	Gatsibo	Ankole	Female	Old	Negative	Negative		Negative
725	RWB073	93	Gatsibo	Ankole	Male	Old	Positive	Medium	Positive	Positive
726	RWB074	93	Gatsibo	Ankole	Female	Medium	Positive	Strong	Positive	Positive
727	RWB075	93	Gatsibo	Ankole	Female	Medium	Positive	Medium	Positive	Positive
728	RWB076	93	Gatsibo	Ankole	Female	Old	Positive	Medium	Positive	Positive
729	RWB077	93	Gatsibo	Ankole	Female	Old	Positive	Strong	Positive	Positive
730	RWB078	93	Gatsibo	Crossbreed	Female	Medium	Negative	Negative		Negative
731	RWB079	94	Gatsibo	Crossbreed	Female	Medium	Negative	Negative		Negative
732	RWB080	94	Gatsibo	Crossbreed	Female	Medium	Negative	Negative		Negative
733	RWB081	94	Gatsibo	Crossbreed	Male	Old	Negative	Negative		Negative
734	RWB082	94	Gatsibo	Crossbreed	Female	Medium	Negative	Negative		Negative
735	RWB083	94	Gatsibo	Crossbreed	Female	Medium	Negative	Negative		Negative
736	RWB084	94	Gatsibo	Crossbreed	Female	Old	Negative	Negative		Negative
737	RWB085	94	Gatsibo	Crossbreed	Female	Old	Negative	Negative		Negative
738	RWB086	94	Gatsibo	Crossbreed	Female	Old	Negative	Negative		Negative
739	RWB087	94	Gatsibo	Crossbreed	Male	Medium	Negative	Negative		Negative
740	RWB088	94	Gatsibo	Crossbreed	Female	Medium	Negative	Negative		Negative
741	RWB089	94	Gatsibo	Crossbreed	Female	Old	Negative	Negative		Negative
742	RWB090	94	Gatsibo	Crossbreed	Female	Medium	Negative	Negative		Negative
743	RWB091	94	Gatsibo	Crossbreed	Female	Old	Positive	Medium	Positive	Positive
744	RWB092	94	Gatsibo	Crossbreed	Female	Medium	Negative	Negative		Negative
745	RWB093	94	Gatsibo	Crossbreed	Female	Old	Negative	Negative		Negative
746	RWB094	94	Gatsibo	Crossbreed	Female	Old	Negative	Negative		Negative
747	RWB095	94	Gatsibo	Crossbreed	Female	Medium	Negative	Negative		Negative
748	RWB096	94	Gatsibo	Crossbreed	Female	Medium	Negative	Negative		Negative
749	RWB097	94	Gatsibo	Crossbreed	Female	Old	Negative	Negative		Negative
750	RWB098	94	Gatsibo	Crossbreed	Female	Young	Negative	Negative		Negative
751	RWB099	94	Gatsibo	Crossbreed	Female	Old	Negative	Negative		Negative
752	RWB100	94	Gatsibo	Crossbreed	Female	Medium	Negative	Negative		Negative
753	RWB101	94	Gatsibo	Crossbreed	Female	Young	Negative	Negative		Negative
754	RWB102	94	Gatsibo	Crossbreed	Female	Young	Negative	Negative		Negative
755	RWB103	95	Gatsibo	Crossbreed	Female	Medium	Negative	Negative		Negative
756	RWB104	95	Kayonza	Crossbreed	Female	Old	Negative	Negative		Negative
757	RWB105	95	Gatsibo	Crossbreed	Female	Old	Negative	Negative		Negative
758	RWB106	95	Gatsibo	Crossbreed	Female	Medium	Negative	Negative		Negative
759	RWB107	95	Gatsibo	Crossbreed	Female	Medium	Negative	Negative		Negative
760	RWB108	95	Gatsibo	Crossbreed	Female	Old	Negative	Negative		Negative
761	RWB109	95	Gatsibo	Crossbreed	Female	Old	Negative	Negative		Negative
762	RWB110	95	Gatsibo	Crossbreed	Female	Old	Negative	Negative		Negative
763	RWB111	95	Gatsibo	Crossbreed	Female	Medium	Positive	Strong	Positive	Positive
764	RWB112	95	Gatsibo	Crossbreed	Female	Medium	Negative	Negative		Negative
765	RWB113	95	Gatsibo	Crossbreed	Female	Old	Negative	Negative		Negative
766	RWB114	95	Gatsibo	Crossbreed	Female	Old	Negative	Negative		Negative
767	RWB115	95	Gatsibo	Crossbreed	Female	Old	Negative	Negative		Negative
768	RWB116	95	Gatsibo	Crossbreed	Female	Medium	Negative	Negative		Negative
769	RWB117	96	Gatsibo	Crossbreed	Female	Old	Negative	Negative		Negative
770	RWB118	96	Gatsibo	Crossbreed	Female	Medium	Negative	Negative		Negative
771	RWB119	96	Gatsibo	Crossbreed	Female	Old	Negative	Negative		Negative
772	RWB120	96	Gatsibo	Crossbreed	Female	Old	Positive	Strong	Positive	Positive
773	RWB121	96	Gatsibo	Crossbreed	Female	Medium	Negative	Negative		Negative
774	RWB122	96	Gatsibo	Crossbreed	Female	Medium	Negative	Negative		Negative
775	RWB123	96	Gatsibo	Crossbreed	Female	Young	Negative	Negative		Negative
776	RWB124	96	Gatsibo	Crossbreed	Female	Young	Negative	Negative		Negative
777	RWB125	96	Gatsibo	Ankole	Female	Medium	Positive	Medium	Positive	Positive
778	RWB126	96	Gatsibo	Crossbreed	Female	Old	Negative	Negative		Negative
779	RWB127	96	Gatsibo	Ankole	Female	Old	Negative	Negative		Negative
780	RWB128	96	Gatsibo	Crossbreed	Female	Old	Negative	Negative		Negative
781	RWB129	96	Gatsibo	Crossbreed	Female	Old	Negative	Negative		Negative
782	RWB130	96	Gatsibo	Crossbreed	Female	Medium	Negative	Negative		Negative
783	RWB131	96	Gatsibo	Crossbreed	Female	Young	Negative	Negative		Negative
784	RWB132	96	Gatsibo	Crossbreed	Female	Medium	Negative	Negative		Negative
785	RWB133	96	Gatsibo	Crossbreed	Female	Old	Negative	Negative		Negative
786	RWB134	96	Gatsibo	Crossbreed	Female	Old	Negative	Negative		Negative
787	RWB135	96	Gatsibo	Crossbreed	Female	Medium	Negative	Negative		Negative
788	RWB136	96	Gatsibo	Crossbreed	Female	Young	Negative	Negative		Negative
789	RWB137	96	Gatsibo	Crossbreed	Female	Medium	Negative	Negative		Negative
790	RWB138	96	Gatsibo	Crossbreed	Female	Old	Negative	Negative		Negative
791	RWB139	96	Gatsibo	Crossbreed	Female	Medium	Negative	Negative		Negative
792	RWB140	96	Gatsibo	Crossbreed	Female	Medium	Negative	Negative		Negative
793	RWB141	96	Gatsibo	Crossbreed	Female	Old	Negative	Negative		Negative
794	RWB142	96	Gatsibo	Crossbreed	Female	Medium	Negative	Negative		Negative
795	RWB143	96	Gatsibo	Crossbreed	Female	Old	Negative	Negative		Negative
796	RWB144	96	Gatsibo	Crossbreed	Female	Old	Negative	Negative		Negative
797	RWB145	96	Gatsibo	Crossbreed	Female	Medium	Negative	Negative		Negative
798	RWB146	96	Gatsibo	Crossbreed	Male	Medium	Negative	Negative		Negative
799	RWB147	96	Gatsibo	Crossbreed	Male	Old	Negative	Negative		Negative
800	RWB148	96	Gatsibo	Crossbreed	Male	Medium	Negative	Negative		Negative
801	RWB149	96	Gatsibo	Ankole	Female	Medium	Positive	Strong	Positive	Positive
802	RWB150	96	Gatsibo	Crossbreed	Female	Old	Negative	Negative		Negative
803	RWB151	96	Gatsibo	Ankole	Female	Old	Negative	Negative		Negative
804	RWB152	96	Gatsibo	Crossbreed	Female	Old	Negative	Negative		Negative
805	RWB153	96	Gatsibo	Crossbreed	Female	Old	Negative	Negative		Negative
806	RWB155	96	Gatsibo	Crossbreed	Female	Old	Negative	Negative		Negative
807	RWB156	96	Gatsibo	Crossbreed	Female	Medium	Negative	Negative		Negative
808	RWB157	96	Gatsibo	Crossbreed	Female	Old	Negative	Negative		Negative
809	RWB158	96	Gatsibo	Crossbreed	Female	Old	Positive	Strong	Positive	Positive
810	RWB159	96	Gatsibo	Crossbreed	Female	Old	Negative	Negative		Negative
811	RWB160	96	Gatsibo	Crossbreed	Female	Medium	Negative	Negative		Negative
812	RWB161	96	Gatsibo	Crossbreed	Male	Medium	Negative	Negative		Negative
813	RWB162	96	Gatsibo	Crossbreed	Male	Young	Negative	Negative		Negative
814	RWB163	96	Gatsibo	Crossbreed	Female	Old	Negative	Negative		Negative
815	RWB164	96	Gatsibo	Crossbreed	Male	Young	Negative	Negative		Negative
816	RWB165	96	Gatsibo	Crossbreed	Male	Young	Positive	Strong	Positive	Positive
817	RWB166	96	Gatsibo	Crossbreed	Female	Old	Negative	Negative		Negative
818	RWB167	96	Gatsibo	Crossbreed	Male	Young	Negative	Negative		Negative
819	RWB168	96	Gatsibo	Crossbreed	Female	Old	Negative	Negative		Negative
820	RWB169	96	Gatsibo	Crossbreed	Male	Medium	Negative	Negative		Negative
821	RWB170	96	Gatsibo	Crossbreed	Female	Young	Negative	Negative		Negative
822	RWB171	96	Gatsibo	Crossbreed	Female	Young	Negative	Negative		Negative
823	RWB172	96	Gatsibo	Crossbreed	Female	Young	Negative	Negative		Negative
824	RWB173	97	Gatsibo	Crossbreed	Female	Old	Negative	Negative		Negative
825	RWB174	97	Gatsibo	Crossbreed	Female	Old	Negative	Negative		Negative
826	RWB175	97	Gatsibo	Crossbreed	Female	Old	Negative	Negative		Negative
827	RWB176	97	Gatsibo	Crossbreed	Female	Medium	Negative	Negative		Negative
828	RWB177	97	Gatsibo	Crossbreed	Female	Old	Negative	Negative		Negative
829	RWB178	97	Gatsibo	Crossbreed	Female	Old	Negative	Negative		Negative
830	RWB179	97	Gatsibo	Crossbreed	Female	Medium	Negative	Negative		Negative
831	RWB180	97	Gatsibo	Crossbreed	Female	Medium	Negative	Negative		Negative
832	RWB181	98	Gatsibo	Crossbreed	Female	Old	Negative	Negative		Negative
833	RWB182	98	Gatsibo	Crossbreed	Female	Medium	Negative	Negative		Negative
834	RWB183	99	Gatsibo	Crossbreed	Female	Old	Negative	Negative		Negative
835	RWB184	99	Gatsibo	Crossbreed	Female	Old	Negative	Negative		Negative
836	RWB185	99	Gatsibo	Crossbreed	Female	Medium	Negative	Negative		Negative
837	RWB186	99	Gatsibo	Crossbreed	Female	Old	Negative	Negative		Negative
838	RWB187	99	Gatsibo	Crossbreed	Female	Old	Negative	Negative		Negative
839	RWB188	100	Gatsibo	Crossbreed	Female	Old	Negative	Negative		Negative
840	RWB189	100	Gatsibo	Crossbreed	Female	Old	Negative	Negative		Negative
841	RWB190	100	Gatsibo	Crossbreed	Female	Old	Negative	Negative		Negative
842	RWB191	100	Gatsibo	Crossbreed	Female	Old	Negative	Negative		Negative
843	RWB192	100	Gatsibo	Crossbreed	Female	Medium	Negative	Negative		Negative
844	RWB193	100	Gatsibo	Crossbreed	Female	Old	Negative	Negative		Negative
845	RWB194	100	Gatsibo	Crossbreed	Female	Medium	Negative	Negative		Negative
846	RWB195	100	Gatsibo	Crossbreed	Female	Old	Negative	Negative		Negative
847	RWB196	100	Gatsibo	Crossbreed	Female	Old	Negative	Negative		Negative
848	RWB197	100	Gatsibo	Crossbreed	Female	Medium	Negative	Negative		Negative
849	RWB198	100	Gatsibo	Crossbreed	Female	Old	Negative	Negative		Negative
850	RWB199	100	Gatsibo	Crossbreed	Female	Old	Negative	Negative		Negative
851	RWB200	100	Gatsibo	Crossbreed	Female	Old	Negative	Negative		Negative
852	RWB201	100	Gatsibo	Crossbreed	Female	Medium	Negative	Negative		Negative
853	RWB202	101	Gatsibo	Crossbreed	Female	Medium	Negative	Negative		Negative
854	RWB203	101	Gatsibo	Crossbreed	Female	Old	Negative	Negative		Negative
855	RWB204	101	Gatsibo	Crossbreed	Female	Medium	Negative	Negative		Negative
856	RWB205	101	Gatsibo	Crossbreed	Female	Old	Negative	Negative		Negative
857	RWB206	101	Gatsibo	Crossbreed	Female	Old	Negative	Negative		Negative
858	RWB207	101	Gatsibo	Crossbreed	Female	Old	Negative	Negative		Negative
859	RWB208	102	Gatsibo	Crossbreed	Female	Young	Negative	Negative		Negative
860	RWB209	102	Gatsibo	Crossbreed	Female	Young	Negative	Negative		Negative
861	RWB210	102	Gatsibo	Crossbreed	Female	Medium	Negative	Negative		Negative
862	RWB211	102	Gatsibo	Crossbreed	Female	Old	Negative	Negative		Negative
863	RWB212	102	Gatsibo	Crossbreed	Female	Medium	Negative	Negative		Negative
864	RWB213	102	Gatsibo	Crossbreed	Female	Old	Negative	Negative		Negative
865	RWB214	102	Gatsibo	Crossbreed	Female	Medium	Negative	Negative		Negative
866	RWB215	102	Gatsibo	Crossbreed	Female	Young	Negative	Negative		Negative
867	RWB216	102	Gatsibo	Crossbreed	Female	Old	Negative	Negative		Negative
868	RWB217	102	Gatsibo	Crossbreed	Female	Young	Negative	Negative		Negative
869	RWB218	102	Gatsibo	Crossbreed	Female	Medium	Negative	Negative		Negative
870	RWB219	103	Gatsibo	Crossbreed	Female	Medium	Negative	Negative		Negative
871	RWB220	103	Gatsibo	Crossbreed	Female	Old	Positive	Strong	Positive	Positive
872	RWB221	103	Gatsibo	Crossbreed	Female	Old	Negative	Negative		Negative
873	RWB222	103	Gatsibo	Crossbreed	Female	Medium	Negative	Negative		Negative
874	RWB223	103	Gatsibo	Crossbreed	Female	Medium	Negative	Negative		Negative
875	RWB224	103	Gatsibo	Crossbreed	Female	Young	Negative	Negative		Negative
876	RWB225	103	Gatsibo	Crossbreed	Female	Old	Negative	Negative		Negative
877	RWB226	103	Gatsibo	Crossbreed	Female	Old	Negative	Negative		Negative
878	RWB227	103	Gatsibo	Crossbreed	Female	Medium	Negative	Negative		Negative
879	RWB228	103	Gatsibo	Crossbreed	Female	Young	Negative	Negative		Negative
880	RWB229	103	Gatsibo	Crossbreed	Female	Young	Negative	Negative		Negative
881	RWB230	103	Gatsibo	Crossbreed	Female	Young	Negative	Negative		Negative
882	RWB231	103	Gatsibo	Crossbreed	Female	Young	Negative	Negative		Negative
883	BG01	104	Nyabihu	Crossbreed	Female	Medium	Negative	Negative		Negative
884	BG02	104	Nyabihu	Crossbreed	Female	Medium	Negative	Negative		Negative
885	BG03	104	Nyabihu	Crossbreed	Female	Old	Negative	Negative		Negative
886	BG04	104	Nyabihu	Crossbreed	Female	Medium	Negative	Negative		Negative
887	BG05	104	Nyabihu	Crossbreed	Female	Old	Negative	Negative		Negative
888	BG06	104	Nyabihu	Crossbreed	Female	Medium	Negative	Negative		Negative
889	BG07	104	Nyabihu	Crossbreed	Female	Old	Negative	Negative		Negative
890	BG08	104	Nyabihu	Crossbreed	Male	Medium	Negative	Negative		Negative
891	BG09	105	Nyabihu	Crossbreed	Female	Old	Negative	Negative		Negative
892	BG10	105	Nyabihu	Crossbreed	Female	Medium	Negative	Negative		Negative
893	BG11	105	Nyabihu	Crossbreed	Female	Medium	Negative	Negative		Negative
894	BG12	105	Nyabihu	Crossbreed	Female	Old	Negative	Negative		Negative
895	BG13	105	Nyabihu	Crossbreed	Female	Old	Negative	Negative		Negative
896	BG14	105	Nyabihu	Crossbreed	Female	Medium	Negative	Negative		Negative
897	BG15	105	Nyabihu	Crossbreed	Female	Old	Positive	Strong	Positive	Positive
898	BG16	105	Nyabihu	Crossbreed	Female	Medium	Negative	Negative		Negative
899	BG17	106	Nyabihu	Crossbreed	Female	Old	Negative	Negative		Negative
900	BG18	106	Nyabihu	Crossbreed	Female	Medium	Negative	Negative		Negative
901	BG19	106	Nyabihu	Crossbreed	Female	Medium	Negative	Negative		Negative
902	BG20	106	Nyabihu	Crossbreed	Female	Medium	Negative	Negative		Negative
903	BG21	106	Nyabihu	Crossbreed	Female	Medium	Negative	Negative		Negative
904	BG22	106	Nyabihu	Crossbreed	Female	Medium	Negative	Negative		Negative
905	BG23	107	Nyabihu	Crossbreed	Female	Old	Negative	Negative		Negative
906	BG24	107	Nyabihu	Crossbreed	Female	Medium	Negative	Negative		Negative
907	BG25	107	Nyabihu	Crossbreed	Female	Old	Negative	Negative		Negative
908	BG26	107	Nyabihu	Crossbreed	Female	Medium	Negative	Negative		Negative
909	BG27	107	Nyabihu	Crossbreed	Female	Medium	Negative	Negative		Negative
910	BG28	107	Nyabihu	Crossbreed	Female	Old	Negative	Negative		Negative
911	BG29	107	Nyabihu	Crossbreed	Female	Old	Negative	Negative		Negative
912	BG30	107	Nyabihu	Crossbreed	Female	Medium	Negative	Negative		Negative
913	BG31	107	Nyabihu	Crossbreed	Female	Medium	Negative	Negative		Negative
914	BG32	108	Nyabihu	Crossbreed	Female	Old	Negative	Negative		Negative
915	BG33	108	Nyabihu	Crossbreed	Female	Old	Negative	Negative		Negative
916	BG34	108	Nyabihu	Crossbreed	Female	Medium	Negative	Negative		Negative
917	BG35	108	Nyabihu	Crossbreed	Female	Medium	Negative	Negative		Negative
918	BG36	108	Nyabihu	Crossbreed	Female	Medium	Negative	Negative		Negative
919	BG37	108	Nyabihu	Crossbreed	Female	Old	Negative	Negative		Negative
920	BG38	108	Nyabihu	Crossbreed	Female	Young	Negative	Negative		Negative
921	BG39	108	Nyabihu	Crossbreed	Female	Medium	Negative	Negative		Negative
922	BG40	109	Nyabihu	Crossbreed	Female	Young	Negative	Negative		Negative
923	BG41	109	Nyabihu	Crossbreed	Female	Young	Negative	Negative		Negative
924	BG42	109	Nyabihu	Crossbreed	Female	Medium	Negative	Negative		Negative
925	BG43	109	Nyabihu	Crossbreed	Female	Medium	Negative	Negative		Negative
926	BG44	109	Nyabihu	Crossbreed	Female	Old	Negative	Negative		Negative
927	BG45	109	Nyabihu	Crossbreed	Female	Old	Negative	Negative		Negative
928	BG46	109	Nyabihu	Crossbreed	Female	Medium	Negative	Negative		Negative
929	BG47	109	Nyabihu	Crossbreed	Female	Young	Negative	Negative		Negative
930	BG48	109	Nyabihu	Crossbreed	Female	Old	Negative	Negative		Negative
931	BG49	110	Nyabihu	Crossbreed	Female	Old	Negative	Negative		Negative
932	BG50	110	Nyabihu	Crossbreed	Female	Old	Negative	Negative		Negative
933	BG51	110	Nyabihu	Crossbreed	Female	Old	Positive	Strong	Positive	Positive
934	BG52	110	Nyabihu	Crossbreed	Female	Medium	Negative	Negative		Negative
935	BG53	110	Nyabihu	Crossbreed	Female	Medium	Negative	Negative		Negative
936	BG54	110	Nyabihu	Crossbreed	Female	Old	Negative	Negative		Negative
937	BG55	110	Nyabihu	Crossbreed	Female	Medium	Negative	Negative		Negative
938	BG56	110	Nyabihu	Crossbreed	Female	Old	Negative	Negative		Negative
939	BG57	110	Nyabihu	Crossbreed	Female	Medium	Positive	Strong	Negative	Negative
940	BG58	111	Nyabihu	Crossbreed	Female	Medium	Negative	Negative		Negative
941	BG59	111	Nyabihu	Crossbreed	Female	Medium	Negative	Negative		Negative
942	BG60	111	Nyabihu	Crossbreed	Female	Medium	Negative	Negative		Negative
943	BG61	111	Nyabihu	Crossbreed	Female	Medium	Negative	Negative		Negative
944	BG62	111	Nyabihu	Crossbreed	Female	Medium	Negative	Negative		Negative
945	BG63	111	Nyabihu	Crossbreed	Female	Medium	Negative	Negative		Negative
946	BG64	111	Nyabihu	Crossbreed	Female	Old	Negative	Negative		Negative
947	BG65	112	Nyabihu	Crossbreed	Female	Old	Positive	Weak	Negative	Negative
948	BG66	112	Nyabihu	Crossbreed	Female	Medium	Positive	Weak	Negative	Negative
949	BG67	112	Nyabihu	Crossbreed	Female	Old	Positive	Weak	Negative	Negative
950	BG68	112	Nyabihu	Crossbreed	Female	Old	Negative	Negative		Negative
951	BG70	112	Nyabihu	Crossbreed	Female	Old	Negative	Negative		Negative
952	BG71	112	Nyabihu	Crossbreed	Female	Old	Positive	Weak	Negative	Negative
953	BG72	112	Nyabihu	Crossbreed	Female	Medium	Positive	Weak	Negative	Negative
954	BG73	113	Nyabihu	Crossbreed	Female	Medium	Positive	Weak	Negative	Negative
955	BG74	113	Nyabihu	Crossbreed	Female	Medium	Negative	Negative		Negative
956	BG75	113	Nyabihu	Crossbreed	Female	Medium	Negative	Negative		Negative
957	BG76	113	Nyabihu	Crossbreed	Female	Medium	Negative	Negative		Negative
958	BG77	113	Nyabihu	Crossbreed	Female	Medium	Negative	Negative		Negative
959	BG78	113	Nyabihu	Crossbreed	Female	Medium	Negative	Negative		Negative
960	BG79	113	Nyabihu	Crossbreed	Female	Medium	Negative	Negative		Negative
961	BG 80	113	Nyabihu	Crossbreed	Female	Old	Negative	Negative		Negative
962	BG81	113	Nyabihu	Crossbreed	Female	Medium	Negative	Negative		Negative
963	BG82	114	Nyabihu	Crossbreed	Female	Old	Negative	Negative		Negative
964	BG83	114	Nyabihu	Crossbreed	Female	Old	Negative	Negative		Negative
965	BG84	114	Nyabihu	Crossbreed	Female	Medium	Positive	Weak	Negative	Negative
966	BG85	114	Nyabihu	Crossbreed	Female	Old	Negative	Negative		Negative
967	BG86	114	Nyabihu	Crossbreed	Female	Old	Negative	Negative		Negative
968	BG87	114	Nyabihu	Crossbreed	Female	Old	Negative	Negative		Negative
969	BG88	114	Nyabihu	Crossbreed	Female	Medium	Negative	Negative		Negative
970	BG89	114	Nyabihu	Crossbreed	Female	Old	Negative	Negative		Negative
971	BG90	114	Nyabihu	Crossbreed	Female	Medium	Negative	Negative		Negative
972	BG91	114	Nyabihu	Crossbreed	Female	Medium	Negative	Negative		Negative
973	BG92	115	Nyabihu	Crossbreed	Female	Medium	Positive	Weak	Negative	Negative
974	BG93	115	Nyabihu	Crossbreed	Female	Medium	Negative	Negative		Negative
975	BG94	115	Nyabihu	Crossbreed	Female	Medium	Negative	Negative		Negative
976	BG95	115	Nyabihu	Crossbreed	Female	Medium	Negative	Negative		Negative
977	BG96	115	Nyabihu	Crossbreed	Female	Medium	Negative	Negative		Negative
978	BG97	115	Nyabihu	Crossbreed	Female	Medium	Negative	Negative		Negative
979	BG98	115	Nyabihu	Crossbreed	Female	Medium	Negative	Negative		Negative
980	BG99	115	Nyabihu	Crossbreed	Female	Medium	Negative	Negative		Negative
981	BG100	116	Nyabihu	Crossbreed	Female	Old	Negative	Negative		Negative
982	BG101	116	Nyabihu	Crossbreed	Female	Medium	Negative	Negative		Negative
983	BG102	116	Nyabihu	Crossbreed	Female	Medium	Negative	Negative		Negative
984	BG103	116	Nyabihu	Crossbreed	Female	Medium	Negative	Negative		Negative
985	BG104	116	Nyabihu	Crossbreed	Female	Old	Negative	Negative		Negative
986	BG105	116	Nyabihu	Crossbreed	Female	Medium	Negative	Negative		Negative
987	BG106	117	Nyabihu	Crossbreed	Female	Medium	Negative	Negative		Negative
988	BG107	117	Nyabihu	Crossbreed	Female	Old	Negative	Negative		Negative
989	BG108	117	Nyabihu	Crossbreed	Female	Medium	Negative	Negative		Negative
990	BG109	117	Nyabihu	Crossbreed	Female	Old	Negative	Negative		Negative
991	BG110	117	Nyabihu	Crossbreed	Female	Medium	Negative	Negative		Negative
992	BG111	117	Nyabihu	Crossbreed	Female	Medium	Negative	Negative		Negative
993	BG112	117	Nyabihu	Crossbreed	Female	Medium	Negative	Negative		Negative
994	BG113	117	Nyabihu	Crossbreed	Female	Medium	Negative	Negative		Negative
995	BG114	117	Nyabihu	Crossbreed	Female	Old	Negative	Negative		Negative
996	BG115	117	Nyabihu	Crossbreed	Female	Medium	Negative	Negative		Negative
997	BG116	118	Nyabihu	Crossbreed	Female	Medium	Negative	Negative		Negative
998	BG117	118	Nyabihu	Crossbreed	Female	Old	Negative	Negative		Negative
999	BG118	118	Nyabihu	Crossbreed	Female	Old	Negative	Negative		Negative
1000	BG119	118	Nyabihu	Crossbreed	Female	Medium	Negative	Negative		Negative
1001	BG120	118	Nyabihu	Crossbreed	Female	Medium	Negative	Negative		Negative
1002	BG121	118	Nyabihu	Crossbreed	Female	Medium	Negative	Negative		Negative
1003	BG122	118	Nyabihu	Crossbreed	Female	Medium	Negative	Negative		Negative
1004	BG123	119	Nyabihu	Crossbreed	Female	Medium	Negative	Negative		Negative
1005	BG124	119	Nyabihu	Crossbreed	Female	Medium	Negative	Negative		Negative
1006	BG125	119	Nyabihu	Crossbreed	Female	Medium	Negative	Negative		Negative
1007	BG126	119	Nyabihu	Crossbreed	Female	Old	Negative	Negative		Negative
1008	BG127	119	Nyabihu	Crossbreed	Female	Young	Negative	Negative		Negative
1009	BG128	119	Nyabihu	Crossbreed	Female	Medium	Negative	Negative		Negative
1010	BG129	119	Nyabihu	Crossbreed	Female	Medium	Negative	Negative		Negative
1011	BG130	119	Nyabihu	Crossbreed	Female	Old	Negative	Negative		Negative
1012	BG131	119	Nyabihu	Crossbreed	Female	Medium	Negative	Negative		Negative
1013	BG132	119	Nyabihu	Crossbreed	Female	Medium	Negative	Negative		Negative
1014	BG133	119	Nyabihu	Crossbreed	Female	Old	Negative	Negative		Negative
1015	BG134	119	Nyabihu	Crossbreed	Female	Medium	Negative	Negative		Negative
1016	BG135	119	Nyabihu	Crossbreed	Female	Medium	Negative	Negative		Negative
1017	BG136	119	Nyabihu	Crossbreed	Female	Medium	Negative	Negative		Negative
1018	BG137	119	Nyabihu	Crossbreed	Female	Medium	Negative	Negative		Negative
1019	BG138	119	Nyabihu	Crossbreed	Female	Medium	Negative	Negative		Negative
1020	BG139	119	Nyabihu	Crossbreed	Female	Young	Negative	Negative		Negative
1021	BG140	119	Nyabihu	Crossbreed	Female	Medium	Negative	Negative		Negative
1022	BG141	119	Nyabihu	Crossbreed	Female	Medium	Negative	Negative		Negative
1023	BG142	120	Nyabihu	Crossbreed	Female	Medium	Negative	Negative		Negative
1024	BG143	120	Nyabihu	Crossbreed	Female	Medium	Negative	Negative		Negative
1025	BG144	120	Nyabihu	Crossbreed	Female	Medium	Negative	Negative		Negative
1026	BG145	120	Nyabihu	Crossbreed	Female	Old	Negative	Negative		Negative
1027	BG146	120	Nyabihu	Crossbreed	Female	Medium	Negative	Negative		Negative
1028	BG147	120	Nyabihu	Crossbreed	Female	Medium	Negative	Negative		Negative
1029	BG148	120	Nyabihu	Crossbreed	Female	Old	Negative	Negative		Negative
1030	BG149	120	Nyabihu	Crossbreed	Female	Medium	Negative	Negative		Negative
1031	BG150	120	Nyabihu	Crossbreed	Female	Medium	Negative	Negative		Negative
1032	BG151	120	Nyabihu	Crossbreed	Female	Medium	Negative	Negative		Negative
1033	BG152	120	Nyabihu	Crossbreed	Female	Old	Negative	Negative		Negative
1034	BG153	121	Nyabihu	Crossbreed	Male	Medium	Negative	Negative		Negative
1035	BG154	122	Nyabihu	Crossbreed	Female	Old	Negative	Negative		Negative
1036	BG155	122	Nyabihu	Crossbreed	Female	Medium	Negative	Negative		Negative
1037	BG156	122	Nyabihu	Crossbreed	Female	Medium	Negative	Negative		Negative
1038	BG157	122	Nyabihu	Crossbreed	Female	Medium	Negative	Negative		Negative
1039	BG158	122	Nyabihu	Crossbreed	Female	Old	Negative	Negative		Negative
1040	BG159	122	Nyabihu	Crossbreed	Female	Medium	Negative	Negative		Negative
1041	BG160	123	Nyabihu	Crossbreed	Female	Medium	Negative	Negative		Negative
1042	BG162	123	Nyabihu	Crossbreed	Female	Medium	Negative	Negative		Negative
1043	BG163	123	Nyabihu	Crossbreed	Female	Medium	Negative	Negative		Negative
1044	BG164	123	Nyabihu	Crossbreed	Female	Young	Negative	Negative		Negative
1045	BG165	123	Nyabihu	Crossbreed	Female	Old	Negative	Negative		Negative
1046	BG166	124	Nyabihu	Crossbreed	Female	Medium	Negative	Negative		Negative
1047	BG167	124	Nyabihu	Crossbreed	Female	Medium	Negative	Negative		Negative
1048	BG168	124	Nyabihu	Crossbreed	Female	Medium	Negative	Negative		Negative
1049	BG169	124	Nyabihu	Crossbreed	Female	Medium	Negative	Negative		Negative
1050	BG170	124	Nyabihu	Crossbreed	Female	Old	Negative	Negative		Negative
1051	BG171	124	Nyabihu	Crossbreed	Female	Young	Negative	Negative		Negative
1052	BG172	124	Nyabihu	Crossbreed	Male	Old	Negative	Negative		Negative
1053	BG173	124	Nyabihu	Crossbreed	Female	Old	Negative	Negative		Negative
1054	BG174	124	Nyabihu	Crossbreed	Female	Old	Negative	Negative		Negative
1055	BG175	124	Nyabihu	Crossbreed	Female	Medium	Negative	Negative		Negative
1056	BG176	124	Nyabihu	Crossbreed	Male	Medium	Negative	Negative		Negative
1057	BG177	124	Nyabihu	Crossbreed	Female	Young	Negative	Negative		Negative
1058	BG178	125	Nyabihu	Crossbreed	Female	Medium	Negative	Negative		Negative
1059	BG179	125	Nyabihu	Crossbreed	Female	Medium	Negative	Negative		Negative
1060	BG180	125	Nyabihu	Crossbreed	Female	Medium	Negative	Negative		Negative
1061	BG181	125	Nyabihu	Crossbreed	Female	Medium	Negative	Negative		Negative
1062	BG182	125	Nyabihu	Crossbreed	Female	Medium	Negative	Negative		Negative
1063	BG183	125	Nyabihu	Crossbreed	Female	Young	Negative	Negative		Negative
1064	BG184	125	Nyabihu	Crossbreed	Female	Young	Negative	Negative		Negative
1065	BG185	125	Nyabihu	Crossbreed	Female	Medium	Negative	Negative		Negative
1066	BG186	125	Nyabihu	Crossbreed	Female	Young	Negative	Negative		Negative
1067	BG187	126	Nyabihu	Crossbreed	Female	Old	Negative	Negative		Negative
1068	BG188	126	Nyabihu	Crossbreed	Female	Old	Negative	Negative		Negative
1069	BG189	126	Nyabihu	Crossbreed	Female	Medium	Negative	Negative		Negative
1070	BG190	126	Nyabihu	Crossbreed	Female	Old	Negative	Negative		Negative
1071	BG191	126	Nyabihu	Crossbreed	Female	Medium	Negative	Negative		Negative
1072	BG192	126	Nyabihu	Crossbreed	Female	Medium	Negative	Negative		Negative
1073	BG193	126	Nyabihu	Crossbreed	Female	Old	Negative	Negative		Negative
1074	BG194	126	Nyabihu	Crossbreed	Female	Medium	Negative	Negative		Negative
1075	BG195	126	Nyabihu	Crossbreed	Female	Medium	Negative	Negative		Negative
1076	BG196	127	Nyabihu	Crossbreed	Female	Medium	Negative	Negative		Negative
1077	BG197	127	Nyabihu	Crossbreed	Female	Medium	Negative	Negative		Negative
1078	BG198	127	Nyabihu	Crossbreed	Female	Medium	Negative	Negative		Negative
1079	BG199	127	Nyabihu	Crossbreed	Female	Old	Negative	Negative		Negative
1080	BG200	127	Nyabihu	Crossbreed	Female	Medium	Negative	Negative		Negative
1081	BG201	127	Nyabihu	Crossbreed	Female	Medium	Negative	Negative		Negative
1082	BG202	127	Nyabihu	Crossbreed	Female	Old	Negative	Negative		Negative
1083	BG203	127	Nyabihu	Crossbreed	Female	Medium	Negative	Negative		Negative
1084	BG204	127	Nyabihu	Crossbreed	Female	Medium	Negative	Negative		Negative
1085	BG205	127	Nyabihu	Crossbreed	Female	Medium	Negative	Negative		Negative
1086	BG206	127	Nyabihu	Crossbreed	Female	Medium	Negative	Negative		Negative
1087	BG207	127	Nyabihu	Crossbreed	Female	Medium	Negative	Negative		Negative
1088	BG208	127	Nyabihu	Crossbreed	Female	Old	Negative	Negative		Negative
1089	BG209	127	Nyabihu	Crossbreed	Female	Old	Negative	Negative		Negative
1090	BG210	127	Nyabihu	Crossbreed	Female	Old	Negative	Negative		Negative
1091	BG211	127	Nyabihu	Crossbreed	Female	Medium	Negative	Negative		Negative
1092	BG212	127	Nyabihu	Crossbreed	Female	Medium	Negative	Negative		Negative
1093	BG213	127	Nyabihu	Crossbreed	Female	Medium	Negative	Negative		Negative
1094	BG214	128	Nyabihu	Crossbreed	Male	Medium	Negative	Negative		Negative
1095	BG215	128	Nyabihu	Crossbreed	Female	Medium	Negative	Negative		Negative
1096	BG216	128	Nyabihu	Crossbreed	Female	Old	Negative	Negative		Negative
1097	BG217	128	Nyabihu	Crossbreed	Female	Medium	Negative	Negative		Negative
1098	BG218	128	Nyabihu	Crossbreed	Female	Medium	Negative	Negative		Negative
1099	BG219	128	Nyabihu	Crossbreed	Female	Old	Negative	Negative		Negative
1100	BG220	128	Nyabihu	Crossbreed	Female	Old	Negative	Negative		Negative
1101	BG221	128	Nyabihu	Crossbreed	Female	Old	Negative	Negative		Negative
1102	BG 222	128	Nyabihu	Crossbreed	Female	Old	Negative	Negative		Negative
1103	ND 001	129	Kayonza	Crossbreed	Female	Old	Negative	Negative		Negative
1104	ND002	129	Kayonza	Ankole	Female	Medium	Negative	Negative		Negative
1105	ND003	129	Kayonza	Ankole	Female	Old	Negative	Negative		Negative
1106	ND004	129	Kayonza	Crossbreed	Female	Medium	Negative	Negative		Negative
1107	ND005	129	Kayonza	Crossbreed	Female	Medium	Negative	Negative		Negative
1108	ND006	129	Kayonza	Crossbreed	Female	Medium	Negative	Negative		Negative
1109	ND007	129	Kayonza	Ankole	Female	Old	Negative	Negative		Negative
1110	ND008	129	Kayonza	Crossbreed	Female	Medium	Negative	Negative		Negative
1111	ND009	129	Kayonza	Crossbreed	Female	Old	Negative	Negative		Negative
1112	ND010	129	Kayonza	Ankole	Female	Old	Negative	Negative		Negative
1113	ND011	129	Kayonza	Ankole	Male	Young	Negative	Negative		Negative
1114	ND012	129	Kayonza	Ankole	Female	Medium	Negative	Negative		Negative
1115	ND013	130	Kayonza	Ankole	Female	Old	Negative	Negative		Negative
1116	ND014	130	Kayonza	Crossbreed	Female	Old	Negative	Negative		Negative
1117	ND015	130	Kayonza	Ankole	Female	Medium	Negative	Negative		Negative
1118	ND016	130	Kayonza	Ankole	Female	Medium	Negative	Negative		Negative
1119	ND017	130	Kayonza	Ankole	Female	Old	Negative	Negative		Negative
1120	ND018	130	Kayonza	Ankole	Female	Old	Negative	Negative		Negative
1121	ND019	130	Kayonza	Ankole	Female	Old	Positive	Medium	Positive	Positive
1122	ND020	130	Kayonza	Ankole	Female	Medium	Negative	Negative		Negative
1123	ND021	130	Kayonza	Crossbreed	Female	Medium	Negative	Negative		Negative
1124	ND022	130	Kayonza	Ankole	Female	Old	Negative	Negative		Negative
1125	ND023	130	Kayonza	Ankole	Female	Medium	Negative	Negative		Negative
1126	ND024	130	Kayonza	Ankole	Male	Medium	Negative	Negative		Negative
1127	ND025	130	Kayonza	Ankole	Female	Old	Positive	Medium	Positive	Positive
1128	ND026	131	Kayonza	Ankole	Female	Young	Negative	Negative		Negative
1129	ND027	131	Kayonza	Ankole	Female	Medium	Negative	Negative		Negative
1130	ND028	131	Kayonza	Crossbreed	Female	Medium	Negative	Negative		Negative
1131	ND029	131	Kayonza	Ankole	Female	Young	Negative	Negative		Negative
1132	ND030	132	Kayonza	Crossbreed	Female	Old	Negative	Negative		Negative
1133	ND031	132	Kayonza	Crossbreed	Female	Old	Negative	Negative		Negative
1134	ND032	132	Kayonza	Crossbreed	Female	Medium	Negative	Negative		Negative
1135	ND033	132	Kayonza	Crossbreed	Female	Old	Negative	Negative		Negative
1136	ND034	132	Kayonza	Ankole	Female	Young	Negative	Negative		Negative
1137	ND035	132	Kayonza	Ankole	Female	Young	Negative	Negative		Negative
1138	ND036	133	Kayonza	Ankole	Female	Old	Negative	Negative		Negative
1139	ND037	133	Kayonza	Crossbreed	Female	Old	Negative	Negative		Negative
1140	ND038	133	Kayonza	Crossbreed	Female	Medium	Negative	Negative		Negative
1141	ND039	133	Kayonza	Crossbreed	Female	Medium	Negative	Negative		Negative
1142	ND040	133	Kayonza	Crossbreed	Female	Old	Negative	Negative		Negative
1143	ND041	133	Kayonza	Crossbreed	Female	Medium	Positive	Weak	Negative	Negative
1144	ND42	134	Kayonza	Crossbreed	Female	Medium	Negative	Negative		Negative
1145	ND043	134	Kayonza	Crossbreed	Female	Old	Positive	Weak	Negative	Negative
1146	ND044	134	Kayonza	Crossbreed	Female	Medium	Negative	Negative		Negative
1147	ND045	134	Kayonza	Crossbreed	Female	Old	Negative	Negative		Negative
1148	ND046	134	Kayonza	Crossbreed	Male	Young	Negative	Negative		Negative
1149	ND047	134	Kayonza	Crossbreed	Female	Medium	Positive	Medium	Positive	Positive
1150	ND048	134	Kayonza	Crossbreed	Female	Old	Negative	Negative		Negative
1151	ND049	134	Kayonza	Crossbreed	Female	Medium	Negative	Negative		Negative
1152	ND050	134	Kayonza	Crossbreed	Female	Old	Negative	Negative		Negative
1153	ND 51	134	Kayonza	Crossbreed	Female	Medium	Negative	Negative		Negative
1154	ND52	134	Kayonza	Crossbreed	Female	Old	Negative	Negative		Negative
1155	ND53	134	Kayonza	Crossbreed	Female	Young	Negative	Negative		Negative
1156	ND54	134	Kayonza	Crossbreed	Female	Young	Negative	Negative		Negative
1157	ND55	134	Kayonza	Crossbreed	Female	Young	Negative	Negative		Negative
1158	ND56	134	Kayonza	Crossbreed	Male	Young	Negative	Negative		Negative
1159	ND57	135	Kayonza	Crossbreed	Female	Medium	Negative	Negative		Negative
1160	ND58	135	Kayonza	Ankole	Female	Medium	Negative	Negative		Negative
1161	ND59	135	Kayonza	Crossbreed	Female	Old	Negative	Negative		Negative
1162	ND60	135	Kayonza	Ankole	Female	Old	Negative	Negative		Negative
1163	ND61	135	Kayonza	Ankole	Female	Old	Negative	Negative		Negative
1164	ND62	135	Kayonza	Crossbreed	Female	Old	Negative	Negative		Negative
1165	ND63	135	Kayonza	Ankole	Male	Young	Negative	Negative		Negative
1166	ND64	135	Kayonza	Ankole	Female	Old	Negative	Negative		Negative
1167	ND65	135	Kayonza	Crossbreed	Female	Old	Negative	Negative		Negative
1168	ND66	135	Kayonza	Crossbreed	Female	Young	Negative	Negative		Negative
1169	ND67	135	Kayonza	Crossbreed	Female	Medium	Positive	Strong	Positive	Positive
1170	ND68	135	Kayonza	Crossbreed	Male	Young	Negative	Negative		Negative
1171	ND69	136	Kayonza	Crossbreed	Female	Old	Negative	Negative		Negative
1172	ND70	136	Kayonza	Crossbreed	Female	Medium	Positive	Strong	Positive	Positive
1173	RWK71	137	Kayonza	Crossbreed	Female	Old	Negative	Negative		Negative
1174	RWK72	137	Kayonza	Crossbreed	Male	Old	Positive	Strong	Negative	Negative
1175	RWK73	137	Kayonza	Crossbreed	Female	Medium	Positive	Weak	Negative	Negative
1176	RWK74	137	Kayonza	Crossbreed	Female	Medium	Positive	Weak	Negative	Negative
1177	RWK75	137	Kayonza	Crossbreed	Male	Young	Negative	Negative		Negative
1178	RWK76	138	Kayonza	Crossbreed	Female	Old	Negative	Negative		Negative
1179	RWK77	138	Kayonza	Crossbreed	Male	Young	Positive	Strong	Positive	Positive
1180	RWK 78	138	Kayonza	Ankole	Male	Young	Positive	Weak	Negative	Negative
1181	RWK 79	138	Kayonza	Ankole	Male	Young	Positive	Strong	Positive	Positive
1182	RWK80	138	Kayonza	Ankole	Male	Young	Negative	Negative		Negative
1183	RWK81	139	Kayonza	Crossbreed	Female	Old	Positive	Weak	Negative	Negative
1184	RWK82	139	Kayonza	Crossbreed	Female	Medium	Positive	Weak	Negative	Negative
1185	RWK83	139	Kayonza	Crossbreed	Female	Old	Positive	Weak	Negative	Negative
1186	RWK84	139	Kayonza	Crossbreed	Female	Medium	Positive	Strong	Positive	Positive
1187	RWK85	139	Kayonza	Crossbreed	Female	Old	Negative	Negative		Negative
1188	RWK86	139	Kayonza	Crossbreed	Male	Medium	Negative	Negative		Negative
1189	MW87	140	Kayonza	Crossbreed	Female	Old	Positive	Strong	Positive	Positive
1190	MW88	140	Kayonza	Ankole	Female	Young	Positive	Strong	Positive	Positive
1191	MW89	140	Kayonza	Ankole	Female	Old	Positive	Weak	Negative	Negative
1192	MW90	140	Kayonza	Ankole	Female	Medium	Negative	Negative		Negative
1193	MW91	140	Kayonza	Ankole	Female	Old	Positive	Weak	Negative	Negative
1194	MW92	140	Kayonza	Ankole	Female	Medium	Positive	Strong	Positive	Positive
1195	MW93	140	Kayonza	Ankole	Female	Medium	Positive	Strong	Positive	Positive
1196	MW94	140	Kayonza	Ankole	Female	Old	Positive	Weak	Negative	Negative
1197	MW95	141	Kayonza	Crossbreed	Male	Young	Positive	Medium	Negative	Negative
1198	MW96	141	Kayonza	Crossbreed	Female	Old	Positive	Medium	Negative	Negative
1199	MW97	141	Kayonza	Crossbreed	Female	Old	Positive	Strong	Negative	Negative
1200	MW98	141	Kayonza	Crossbreed	Female	Young	Negative	Negative		Negative
1201	MW99	142	Kayonza	Ankole	Female	Medium	Negative	Negative		Negative
1202	MW100	142	Kayonza	Crossbreed	Female	Old	Negative	Negative		Negative
1203	MW101	142	Kayonza	Crossbreed	Female	Young	Negative	Negative		Negative
1204	MW102	142	Kayonza	Ankole	Female	Old	Negative	Negative		Negative
1205	MW103	142	Kayonza	Crossbreed	Female	Old	Positive	Weak	Negative	Negative
1206	MW104	142	Kayonza	Ankole	Female	Medium	Positive	Weak	Negative	Negative
1207	MW105	142	Kayonza	Ankole	Female	Old	Negative	Negative		Negative
1208	MW106	143	Kayonza	Crossbreed	Female	Old	Negative	Negative		Negative
1209	MW107	143	Kayonza	Crossbreed	Female	Medium	Negative	Negative		Negative
1210	MW108	143	Kayonza	Ankole	Female	Young	Positive	Strong	Positive	Positive
1211	MW109	143	Kayonza	Ankole	Female	Young	Positive	Weak	Negative	Negative
1212	MW110	143	Kayonza	Ankole	Female	Young	Negative	Negative		Negative
1213	MW111	143	Kayonza	Crossbreed	Female	Old	Positive	Weak	Negative	Negative
1214	MW112	143	Kayonza	Ankole	Female	Old	Negative	Negative		Negative
1215	MW113	143	Kayonza	Ankole	Female	Medium	Positive	Weak	Negative	Negative
1216	MW114	144	Kayonza	Ankole	Female	Old	Positive	Strong	Positive	Positive
1217	MW115	144	Kayonza	Ankole	Female	Old	Negative	Negative		Negative
1218	MW116	144	Kayonza	Ankole	Female	Young	Negative	Negative		Negative
1219	MW117	144	Kayonza	Ankole	Female	Medium	Negative	Negative		Negative
1220	MW118	144	Kayonza	Ankole	Female	Medium	Negative	Negative		Negative
1221	MW119	144	Kayonza	Ankole	Female	Old	Positive	Weak	Negative	Negative
1222	MW120	144	Kayonza	Ankole	Female	Old	Negative	Negative		Negative
1223	MW121	144	Kayonza	Ankole	Female	Old	Negative	Negative		Negative
1224	MW122	144	Kayonza	Ankole	Female	Old	Negative	Negative		Negative
1225	MW123	144	Kayonza	Ankole	Female	Medium	Negative	Negative		Negative
1226	MW124	144	Kayonza	Ankole	Female	Old	Negative	Negative		Negative
1227	MW125	144	Kayonza	Ankole	Female	Old	Negative	Negative		Negative
1228	MW126	144	Kayonza	Ankole	Female	Medium	Negative	Negative		Negative
1229	MW127	144	Kayonza	Ankole	Female	Medium	Negative	Negative		Negative
1230	MW128	144	Kayonza	Ankole	Female	Old	Negative	Negative		Negative
1231	MW129	144	Kayonza	Ankole	Male	Young	Negative	Negative		Negative
1232	MW130	144	Kayonza	Ankole	Female	Medium	Negative	Negative		Negative
1233	MW131	144	Kayonza	Crossbreed	Female	Medium	Negative	Negative		Negative
1234	MW132	144	Kayonza	Ankole	Female	Old	Positive	Weak	Negative	Negative
1235	MW133	144	Kayonza	Ankole	Female	Old	Negative	Negative		Negative
1236	MW134	144	Kayonza	Ankole	Female	Medium	Negative	Negative		Negative
1237	MW135	144	Kayonza	Ankole	Female	Medium	Negative	Negative		Negative
1238	MW136	144	Kayonza	Ankole	Female	Old	Negative	Negative		Negative
1239	MW137	144	Kayonza	Ankole	Female	Old	Negative	Negative		Negative
1240	MW138	144	Kayonza	Ankole	Female	Old	Negative	Negative		Negative
1241	MW139	144	Kayonza	Ankole	Female	Old	Negative	Negative		Negative
1242	MW140	144	Kayonza	Ankole	Female	Old	Positive	Weak	Negative	Negative
1243	MW141	144	Kayonza	Ankole	Male	Young	Negative	Negative		Negative
1244	MW142	144	Kayonza	Ankole	Female	Medium	Positive	Weak	Negative	Negative
1245	MW143	144	Kayonza	Ankole	Female	Old	Positive	Weak	Negative	Negative
1246	MW144	144	Kayonza	Ankole	Female	Old	Negative	Negative		Negative
1247	MW145	144	Kayonza	Ankole	Female	Medium	Negative	Negative		Negative
1248	MW146	144	Kayonza	Ankole	Female	Medium	Negative	Negative		Negative
1249	MW147	144	Kayonza	Ankole	Female	Medium	Negative	Negative		Negative
1250	MW148	144	Kayonza	Ankole	Female	Medium	Negative	Negative		Negative
1251	MW149	144	Kayonza	Ankole	Female	Medium	Positive	Strong	Positive	Positive
1252	MW150	145	Kayonza	Ankole	Female	Medium	Negative	Negative		Negative
1253	MW151	145	Kayonza	Ankole	Female	Old	Negative	Negative		Negative
1254	MW152	146	Kayonza	Ankole	Female	Medium	Negative	Negative		Negative
1255	MW153	146	Kayonza	Ankole	Female	Old	Negative	Negative		Negative
1256	MW154	146	Kayonza	Ankole	Female	Old	Negative	Negative		Negative
1257	MW155	146	Kayonza	Ankole	Female	Medium	Positive	Medium	Positive	Positive
1258	MW156	146	Kayonza	Ankole	Female	Old	Negative	Negative		Negative
1259	MW157	147	Kayonza	Ankole	Female	Old	Negative	Negative		Negative
1260	MW158	147	Kayonza	Ankole	Female	Old	Positive	Strong	Positive	Positive
1261	MW159	147	Kayonza	Ankole	Female	Medium	Negative	Negative		Negative
1262	MW160	147	Kayonza	Ankole	Female	Medium	Negative	Negative		Negative
1263	MW161	147	Kayonza	Ankole	Female	Medium	Negative	Negative		Negative
1264	MW162	147	Kayonza	Ankole	Female	Old	Positive	Strong	Positive	Positive
1265	MW163	147	Kayonza	Ankole	Female	Old	Negative	Negative		Negative
1266	MW164	147	Kayonza	Ankole	Female	Medium	Negative	Negative		Negative
1267	MW165	147	Kayonza	Ankole	Female	Old	Negative	Negative		Negative
1268	MW166	147	Kayonza	Ankole	Female	Old	Negative	Negative		Negative
1269	GAH167	148	Kayonza	Crossbreed	Female	Medium	Negative	Negative		Negative
1270	GAH168	148	Kayonza	Crossbreed	Female	Medium	Negative	Negative		Negative
1271	GAH169	148	Kayonza	Crossbreed	Female	Old	Negative	Negative		Negative
1272	GAH170	148	Kayonza	Ankole	Female	Old	Negative	Negative		Negative
1273	GAH171	148	Kayonza	Crossbreed	Female	Medium	Negative	Negative		Negative
1274	GAH172	148	Kayonza	Crossbreed	Female	Old	Negative	Negative		Negative
1275	GAH173	148	Kayonza	Ankole	Female	Medium	Negative	Negative		Negative
1276	GAH174	148	Kayonza	Ankole	Female	Old	Negative	Negative		Negative
1277	GAH175	148	Kayonza	Crossbreed	Female	Old	Negative	Negative		Negative
1278	GAH 176	148	Kayonza	Crossbreed	Female	Old	Negative	Negative		Negative
1279	GAH177	148	Kayonza	Ankole	Female	Medium	Negative	Negative		Negative
1280	GAH178	148	Kayonza	Crossbreed	Female	Old	Negative	Negative		Negative
1281	GAH179	148	Kayonza	Crossbreed	Male	Young	Negative	Negative		Negative
1282	GAH180	148	Kayonza	Crossbreed	Female	Old	Negative	Negative		Negative
1283	GAH181	148	Kayonza	Ankole	Female	Old	Negative	Negative		Negative
1284	GAH182	148	Kayonza	Ankole	Female	Medium	Negative	Negative		Negative
1285	GAH183	148	Kayonza	Crossbreed	Male	Young	Negative	Negative		Negative
1286	GAH184	148	Kayonza	Crossbreed	Female	Old	Negative	Negative		Negative
1287	GAH185	148	Kayonza	Ankole	Female	Medium	Negative	Negative		Negative
1288	GAH186	148	Kayonza	Crossbreed	Male	Young	Negative	Negative		Negative
1289	GAH187	149	Kayonza	Crossbreed	Female	Old	Negative	Negative		Negative
1290	GAH188	149	Kayonza	Crossbreed	Female	Medium	Negative	Negative		Negative
1291	GAH189	149	Kayonza	Crossbreed	Female	Medium	Negative	Negative		Negative
1292	GAH190	149	Kayonza	Crossbreed	Female	Old	Negative	Negative		Negative
1293	GAH191	149	Kayonza	Crossbreed	Female	Old	Negative	Negative		Negative
1294	GAH192	149	Kayonza	Crossbreed	Female	Old	Negative	Negative		Negative
1295	GAH193	149	Kayonza	Crossbreed	Female	Old	Negative	Negative		Negative
1296	GAH194	149	Kayonza	Crossbreed	Female	Old	Negative	Negative		Negative
1297	GAH195	149	Kayonza	Ankole	Female	Old	Negative	Negative		Negative
1298	GAH196	149	Kayonza	Crossbreed	Female	Medium	Negative	Negative		Negative
1299	GAH197	149	Kayonza	Crossbreed	Male	Young	Negative	Negative		Negative
1300	GAH198	150	Kayonza	Crossbreed	Female	Medium	Negative	Negative		Negative
1301	GAH199	150	Kayonza	Crossbreed	Female	Old	Negative	Negative		Negative
1302	GAH200	150	Kayonza	Crossbreed	Female	Medium	Negative	Negative		Negative
1303	GAH201	150	Kayonza	Crossbreed	Female	Old	Negative	Negative		Negative
1304	GAH202	150	Kayonza	Crossbreed	Female	Old	Negative	Negative		Negative
1305	GAH203	150	Kayonza	Crossbreed	Male	Medium	Negative	Negative		Negative
1306	GAH204	151	Kayonza	Ankole	Female	Old	Negative	Negative		Negative
1307	GAH205	151	Kayonza	Ankole	Female	Old	Negative	Negative		Negative
1308	GAH206	151	Kayonza	Ankole	Female	Medium	Negative	Negative		Negative
1309	GAH207	151	Kayonza	Ankole	Female	Old	Negative	Negative		Negative
1310	GAH208	151	Kayonza	Ankole	Male	Medium	Negative	Negative		Negative
1311	GAH209	151	Kayonza	Ankole	Female	Old	Negative	Negative		Negative
1312	GAH210	151	Kayonza	Ankole	Male	Medium	Negative	Negative		Negative
1313	GAH211	151	Kayonza	Ankole	Female	Old	Negative	Negative		Negative
1314	GAH212	151	Kayonza	Ankole	Female	Old	Negative	Negative		Negative
1315	GAH213	151	Kayonza	Ankole	Female	Old	Negative	Negative		Negative
1316	GAH214	152	Kayonza	Crossbreed	Female	Old	Negative	Negative		Negative
1317	GAH215	152	Kayonza	Ankole	Female	Old	Negative	Negative		Negative
1318	GAH216	152	Kayonza	Crossbreed	Male	Medium	Negative	Negative		Negative
1319	GAH217	152	Kayonza	Ankole	Male	Medium	Negative	Negative		Negative
1320	GAH218	152	Kayonza	Ankole	Female	Old	Negative	Negative		Negative
1321	GAH219	152	Kayonza	Ankole	Female	Old	Negative	Negative		Negative
1322	GAH220	153	Kayonza	Ankole	Female	Medium	Negative	Negative		Negative
1323	GAH221	153	Kayonza	Ankole	Female	Old	Negative	Negative		Negative
1324	GAH222	153	Kayonza	Ankole	Female	Young	Negative	Negative		Negative
1325	GAH223	153	Kayonza	Ankole	Female	Medium	Negative	Negative		Negative
1326	GAH224	154	Kayonza	Ankole	Female	Medium	Negative	Negative		Negative
1327	GAH225	154	Kayonza	Crossbreed	Female	Old	Negative	Negative		Negative
1328	GAH226	154	Kayonza	Ankole	Male	Old	Negative	Negative		Negative
1329	GAH227	154	Kayonza	Ankole	Female	Medium	Negative	Negative		Negative
1330	GAH228	154	Kayonza	Ankole	Female	Young	Negative	Negative		Negative
1331	GAH229	154	Kayonza	Ankole	Female	Young	Negative	Negative		Negative
1332	GAH230	154	Kayonza	Ankole	Female	Young	Negative	Negative		Negative
1333	GAH231	155	Kayonza	Ankole	Male	Young	Negative	Negative		Negative
1334	GAH232	155	Kayonza	Ankole	Female	Old	Negative	Negative		Negative
1335	GAH233	155	Kayonza	Ankole	Female	Old	Negative	Negative		Negative
1336	GAH234	155	Kayonza	Ankole	Female	Medium	Negative	Negative		Negative
1337	GAH235	155	Kayonza	Ankole	Female	Old	Negative	Negative		Negative
1338	GAH236	155	Kayonza	Ankole	Female	Young	Negative	Negative		Negative
1339	GAH237	155	Kayonza	Ankole	Female	Medium	Negative	Negative		Negative
1340	GAH238	156	Kayonza	Ankole	Female	Medium	Negative	Negative		Negative
1341	GAH239	156	Kayonza	Ankole	Female	Old	Negative	Negative		Negative
1342	GAH240	156	Kayonza	Ankole	Female	Old	Negative	Negative		Negative
1343	GAH241	156	Kayonza	Ankole	Female	Old	Positive	Weak	Negative	Negative
1344	GAH242	156	Kayonza	Ankole	Female	Old	Negative	Negative		Negative
1345	GAH243	156	Kayonza	Ankole	Female	Old	Negative	Negative		Negative
1346	GAH244	156	Kayonza	Ankole	Female	Medium	Negative	Negative		Negative
1347	GAH245	157	Kayonza	Ankole	Female	Old	Positive	Medium	Positive	Positive
1348	GAH246	157	Kayonza	Ankole	Female	Old	Negative	Negative		Negative
1349	GAH247	157	Kayonza	Ankole	Female	Old	Positive	Strong	Positive	Positive
1350	GAH248	157	Kayonza	Ankole	Female	Old	Positive	Strong	Positive	Positive
1351	GAH249	157	Kayonza	Ankole	Female	Medium	Negative	Negative		Negative
1352	GAH250	157	Kayonza	Ankole	Female	Old	Positive	Strong	Positive	Positive
1353	GAH251	157	Kayonza	Ankole	Female	Medium	Negative	Negative		Negative
1354	GAH252	157	Kayonza	Ankole	Female	Old	Negative	Negative		Negative
1355	GAH253	158	Kayonza	Crossbreed	Female	Medium	Negative	Negative		Negative
1356	GAH254	158	Kayonza	Ankole	Female	Medium	Positive	Medium	Positive	Positive
1357	GAH255	158	Kayonza	Ankole	Female	Old	Negative	Negative		Negative
1358	MUR256	158	Kayonza	Ankole	Female	Medium	Negative	Negative		Negative
1359	MUR257	158	Kayonza	Ankole	Female	Medium	Negative	Negative		Negative
1360	MUR258	159	Kayonza	Ankole	Female	Young	Negative	Negative		Negative
1361	MUR259	159	Kayonza	Ankole	Female	Old	Negative	Negative		Negative
1362	MUR260	159	Kayonza	Ankole	Female	Old	Negative	Negative		Negative
1363	MUR261	159	Kayonza	Ankole	Female	Medium	Negative	Negative		Negative
1364	MUR262	159	Kayonza	Ankole	Female	Old	Negative	Negative		Negative
1365	MUR263	159	Kayonza	Ankole	Female	Old	Negative	Negative		Negative
1366	MUR264	160	Kayonza	Crossbreed	Female	Old	Negative	Negative		Negative
1367	MUR265	160	Kayonza	Ankole	Female	Medium	Negative	Negative		Negative
1368	MUR266	160	Kayonza	Ankole	Female	Old	Positive	Strong	Positive	Positive
1369	MUR267	160	Kayonza	Ankole	Female	Medium	Negative	Negative		Negative
1370	MUR268	160	Kayonza	Ankole	Female	Old	Positive	Strong	Positive	Positive
1371	MUR269	160	Kayonza	Ankole	Female	Medium	Negative	Negative		Negative
1372	MUR270	160	Kayonza	Ankole	Female	Old	Negative	Negative		Negative
1373	MUR271	160	Kayonza	Ankole	Female	Old	Negative	Negative		Negative
1374	MUR272	160	Kayonza	Ankole	Female	Medium	Negative	Negative		Negative
1375	MUR273	161	Kayonza	Ankole	Female	Medium	Negative	Negative		Negative
1376	MUR274	161	Kayonza	Ankole	Female	Medium	Negative	Negative		Negative
1377	MUR275	161	Kayonza	Ankole	Female	Old	Negative	Negative		Negative
1378	MUR276	161	Kayonza	Ankole	Female	Old	Negative	Negative		Negative
1379	MUR277	162	Kayonza	Ankole	Female	Medium	Negative	Negative		Negative
1380	MUR278	162	Kayonza	Ankole	Female	Old	Negative	Negative		Negative
1381	MUR279	162	Kayonza	Ankole	Female	Old	Negative	Negative		Negative
1382	MUR280	162	Kayonza	Ankole	Female	Medium	Negative	Negative		Negative
1383	MUR281	162	Kayonza	Ankole	Female	Old	Negative	Negative		Negative
1384	MUR283	162	Kayonza	Ankole	Female	Old	Negative	Negative		Negative
1385	MUR284	163	Kayonza	Ankole	Female	Old	Negative	Negative		Negative
1386	MUR285	163	Kayonza	Ankole	Female	Medium	Negative	Negative		Negative
1387	MUR286	163	Kayonza	Ankole	Female	Old	Positive	Strong	Positive	Positive
1388	MUR287	164	Kayonza	Ankole	Female	Medium	Negative	Negative		Negative
1389	MUR288	164	Kayonza	Ankole	Female	Medium	Positive	Strong	Positive	Positive
1390	MUR289	164	Kayonza	Ankole	Female	Old	Positive	Weak	Negative	Negative
1391	MUR290	164	Kayonza	Ankole	Female	Old	Negative	Negative		Negative
1392	MUR291	164	Kayonza	Ankole	Female	Old	Negative	Negative		Negative
1393	MUR292	164	Kayonza	Ankole	Female	Old	Negative	Negative		Negative
1394	MUR293	164	Kayonza	Ankole	Female	Old	Positive	Weak	Negative	Negative
1395	MUR294	164	Kayonza	Ankole	Female	Medium	Positive	Weak	Negative	Negative
1396	MUR295	164	Kayonza	Ankole	Female	Medium	Negative	Negative		Negative
1397	MUR296	164	Kayonza	Ankole	Female	Old	Negative	Negative		Negative
1398	MUR297	164	Kayonza	Ankole	Female	Old	Negative	Negative		Negative
1399	MUR298	164	Kayonza	Ankole	Female	Medium	Positive	Strong	Positive	Positive
1400	MUR299	164	Kayonza	Ankole	Female	Young	Negative	Negative		Negative
1401	MUR300	164	Kayonza	Ankole	Female	Old	Positive	Strong	Positive	Positive
1402	MUR301	164	Kayonza	Ankole	Female	Medium	Negative	Negative		Negative
1403	MUR302	164	Kayonza	Ankole	Female	Medium	Negative	Negative		Negative
1404	MUR303	164	Kayonza	Ankole	Female	Old	Negative	Negative		Negative
1405	MUR304	164	Kayonza	Ankole	Female	Old	Negative	Negative		Negative
1406	MUR305	165	Kayonza	Ankole	Female	Medium	Negative	Negative		Negative
1407	MUR306	165	Kayonza	Ankole	Female	Old	Negative	Negative		Negative
1408	MUR307	165	Kayonza	Ankole	Female	Medium	Negative	Negative		Negative
1409	MUR308	165	Kayonza	Ankole	Female	Medium	Negative	Negative		Negative
1410	MUR309	165	Kayonza	Ankole	Female	Old	Negative	Negative		Negative
1411	MUR310	165	Kayonza	Ankole	Female	Medium	Negative	Negative		Negative
1412	MUR311	165	Kayonza	Ankole	Female	Old	Negative	Negative		Negative
1413	MUR312	165	Kayonza	Ankole	Female	Old	Negative	Negative		Negative
1414	MUR313	165	Kayonza	Ankole	Female	Old	Negative	Negative		Negative
1415	MUR314	165	Kayonza	Ankole	Female	Old	Negative	Negative		Negative
1416	MUR315	165	Kayonza	Ankole	Male	Old	Negative	Negative		Negative
1417	MUR316	165	Kayonza	Ankole	Female	Medium	Negative	Negative		Negative
1418	MUR318	165	Kayonza	Ankole	Female	Medium	Negative	Negative		Negative
1419	MUR319	165	Kayonza	Ankole	Female	Medium	Negative	Negative		Negative
1420	MUR320	165	Kayonza	Ankole	Female	Old	Negative	Negative		Negative
1421	MUR321	166	Kayonza	Ankole	Female	Old	Negative	Negative		Negative
1422	MUR322	166	Kayonza	Ankole	Female	Old	Negative	Negative		Negative
1423	MUR323	166	Kayonza	Ankole	Female	Old	Negative	Negative		Negative
1424	MUR324	166	Kayonza	Ankole	Female	Old	Positive	Strong	Positive	Positive
1425	MUR325	166	Kayonza	Ankole	Female	Medium	Negative	Negative		Negative
1426	MUR326	166	Kayonza	Ankole	Female	Old	Negative	Negative		Negative
1427	MUR327	166	Kayonza	Ankole	Female	Medium	Positive	Strong	Positive	Positive
1428	MUR328	167	Kayonza	Ankole	Female	Old	Positive	Medium	Positive	Positive
1429	MUR330	167	Kayonza	Ankole	Female	Old	Negative	Negative		Negative
1430	MUR331	167	Kayonza	Ankole	Female	Young	Negative	Negative		Negative
1431	MUR332	167	Kayonza	Ankole	Female	Medium	Negative	Negative		Negative
1432	MUR333	167	Kayonza	Ankole	Female	Old	Negative	Negative		Negative
1433	MUR334	167	Kayonza	Ankole	Female	Old	Negative	Negative		Negative
1434	MUR335	167	Kayonza	Ankole	Female	Old	Negative	Negative		Negative
1435	MUR336	167	Kayonza	Ankole	Female	Old	Negative	Negative		Negative
1436	MUR337	168	Kayonza	Ankole	Female	Old	Negative	Negative		Negative
1437	MUR338	168	Kayonza	Ankole	Female	Medium	Negative	Negative		Negative
1438	MUR339	168	Kayonza	Ankole	Female	Old	Negative	Negative		Negative
1439	MUR340	168	Kayonza	Ankole	Female	Medium	Positive	Strong	Positive	Positive
1440	MUR341	168	Kayonza	Ankole	Female	Medium	Negative	Negative		Negative
1441	MUR342	168	Kayonza	Ankole	Male	Young	Negative	Negative		Negative
1442	MUR343	168	Kayonza	Ankole	Female	Old	Positive	Weak	Negative	Negative
1443	MUR344	168	Kayonza	Ankole	Female	Old	Positive	Strong	Positive	Positive
1444	MUR345	168	Kayonza	Ankole	Female	Old	Positive	Weak	Negative	Negative
1445	MUR346	169	Kayonza	Ankole	Female	Medium	Negative	Negative		Negative
1446	MUR347	169	Kayonza	Ankole	Female	Medium	Positive	Weak	Negative	Negative
1447	MUR348	169	Kayonza	Ankole	Female	Young	Positive	Weak	Negative	Negative
1448	MUR349	169	Kayonza	Ankole	Female	Old	Positive	Weak	Negative	Negative
1449	MUR351	170	Kayonza	Ankole	Female	Old	Positive	Strong	Positive	Positive
1450	MUR352	170	Kayonza	Ankole	Female	Medium	Negative	Negative		Negative
1451	MUR353	170	Kayonza	Ankole	Female	Old	Positive	Weak	Negative	Negative
1452	MUR354	170	Kayonza	Ankole	Female	Old	Positive	Weak	Negative	Negative
1453	MUR355	170	Kayonza	Ankole	Female	Medium	Positive	Weak	Negative	Negative
1454	MUR356	170	Kayonza	Ankole	Female	Old	Positive	Medium	Negative	Negative
1455	MUR358	170	Kayonza	Ankole	Female	Old	Positive	Medium	Positive	Positive
1456	MUR359	170	Kayonza	Ankole	Female	Old	Positive	Medium	Negative	Negative
1457	MUR361	170	Kayonza	Ankole	Female	Old	Positive	Medium	Negative	Negative
1458	MUR362	170	Kayonza	Ankole	Female	Old	Positive	Strong	Positive	Positive
1459	MUR363	170	Kayonza	Ankole	Female	Medium	Positive	Weak	Negative	Negative
1460	MUR364	170	Kayonza	Ankole	Female	Medium	Negative	Negative		Negative
1461	MUR365	170	Kayonza	Ankole	Female	Old	Positive	Medium	Negative	Negative
1462	MUR368	170	Kayonza	Ankole	Female	Old	Negative	Negative		Negative
1463	MUR369	171	Kayonza	Ankole	Female	Old	Negative	Negative		Negative
1464	MUR370	171	Kayonza	Ankole	Female	Medium	Negative	Negative		Negative
1465	MUR371	171	Kayonza	Ankole	Female	Old	Negative	Negative		Negative
1466	MUR372	171	Kayonza	Ankole	Female	Old	Positive	Weak	Negative	Negative
1467	MUR373	171	Kayonza	Ankole	Female	Old	Positive	Weak	Negative	Negative
1468	MUR375	171	Kayonza	Ankole	Female	Medium	Negative	Negative		Negative
1469	MUR376	171	Kayonza	Ankole	Female	Old	Negative	Negative		Negative
1470	MUR377	171	Kayonza	Ankole	Female	Medium	Negative	Negative		Negative
1471	MUR378	172	Kayonza	Ankole	Female	Medium	Positive	Strong	Positive	Positive
1472	MUR379	172	Kayonza	Ankole	Female	Old	Negative	Negative		Negative
1473	MUR380	172	Kayonza	Ankole	Female	Medium	Negative	Negative		Negative
1474	MUR381	172	Kayonza	Ankole	Female	Medium	Negative	Negative		Negative
1475	MUR382	172	Kayonza	Ankole	Female	Old	Negative	Negative		Negative
1476	MUR383	172	Kayonza	Ankole	Female	Medium	Positive	Weak	Negative	Negative
1477	KNG 001	173	Musanze	Crossbreed	Female	Medium	Negative	Negative		Negative
1478	KNG002	173	Musanze	Crossbreed	Female	Medium	Negative	Negative		Negative
1479	KNG 003	173	Musanze	Crossbreed	Female	Medium	Negative	Negative		Negative
1480	KNG 004	173	Musanze	Crossbreed	Female	Medium	Negative	Negative		Negative
1481	KNG 005	173	Musanze	Crossbreed	Female	Old	Negative	Negative		Negative
1482	KNG 006	173	Musanze	Crossbreed	Female	Medium	Negative	Negative		Negative
1483	KNG 007	173	Musanze	Crossbreed	Female	Medium	Negative	Negative		Negative
1484	KNG 008	173	Musanze	Crossbreed	Male	Medium	Negative	Negative		Negative
1485	KNG 009	173	Musanze	Crossbreed	Female	Medium	Negative	Negative		Negative
1486	KNG 010	173	Musanze	Crossbreed	Female	Old	Negative	Negative		Negative
1487	KNG 011	173	Musanze	Crossbreed	Female	Old	Negative	Negative		Negative
1488	KNG 012	173	Musanze	Crossbreed	Female	Medium	Negative	Negative		Negative
1489	KNG 013	173	Musanze	Crossbreed	Male	Old	Negative	Negative		Negative
1490	KNG 014	173	Musanze	Crossbreed	Female	Old	Negative	Negative		Negative
1491	KNG 015	173	Musanze	Crossbreed	Female	Medium	Negative	Negative		Negative
1492	KNG 016	174	Musanze	Crossbreed	Female	Old	Negative	Negative		Negative
1493	KNG 017	174	Musanze	Crossbreed	Female	Medium	Negative	Negative		Negative
1494	KNG 018	174	Musanze	Crossbreed	Female	Medium	Negative	Negative		Negative
1495	KNG 019	175	Musanze	Crossbreed	Female	Old	Negative	Negative		Negative
1496	KNG 020	175	Musanze	Crossbreed	Female	Medium	Negative	Negative		Negative
1497	KNG 021	175	Musanze	Crossbreed	Female	Old	Negative	Negative		Negative
1498	KNG 022	175	Musanze	Crossbreed	Female	Medium	Negative	Negative		Negative
1499	KNG 023	176	Musanze	Crossbreed	Female	Medium	Negative	Negative		Negative
1500	KNG 024	176	Musanze	Crossbreed	Female	Medium	Negative	Negative		Negative
1501	KNG 025	176	Musanze	Crossbreed	Female	Medium	Negative	Negative		Negative
1502	KNG 026	177	Musanze	Crossbreed	Female	Old	Negative	Negative		Negative
1503	KNG 027	177	Musanze	Crossbreed	Female	Medium	Negative	Negative		Negative
1504	KNG 028	177	Musanze	Crossbreed	Female	Old	Positive	Strong	Positive	Positive
1505	KNG 029	177	Musanze	Crossbreed	Female	Old	Positive	Strong	Positive	Positive
1506	KNG 030	177	Musanze	Crossbreed	Female	Old	Positive	Strong	Positive	Positive
1507	KNG 031	177	Musanze	Crossbreed	Female	Old	Positive	Strong	Positive	Positive
1508	KNG 032	177	Musanze	Crossbreed	Female	Old	Negative	Negative		Negative
1509	KNG 033	177	Musanze	Crossbreed	Female	Medium	Negative	Negative		Negative
1510	KNG 034	177	Musanze	Crossbreed	Female	Medium	Negative	Negative		Negative
1511	KNG 035	177	Musanze	Crossbreed	Female	Old	Positive	Weak	Positive	Positive
1512	KNG 036	177	Musanze	Crossbreed	Female	Old	Negative	Negative		Negative
1513	KNG 037	177	Musanze	Crossbreed	Female	Medium	Negative	Negative		Negative
1514	KNG 038	177	Musanze	Crossbreed	Female	Medium	Negative	Negative		Negative
1515	KNG 039	178	Musanze	Crossbreed	Female	Medium	Negative	Negative		Negative
1516	KNG 040	178	Musanze	Crossbreed	Female	Old	Negative	Negative		Negative
1517	KNG 041	178	Musanze	Crossbreed	Female	Medium	Negative	Negative		Negative
1518	KNG 042	178	Musanze	Crossbreed	Female	Medium	Negative	Negative		Negative
1519	KNG 043	178	Musanze	Crossbreed	Female	Medium	Negative	Negative		Negative
1520	KNG 044	179	Musanze	Crossbreed	Female	Medium	Negative	Negative		Negative
1521	KNG 045	179	Musanze	Crossbreed	Female	Old	Negative	Negative		Negative
1522	KNG 046	179	Musanze	Crossbreed	Female	Medium	Negative	Negative		Negative
1523	KNG 047	179	Musanze	Crossbreed	Female	Medium	Negative	Negative		Negative
1524	KNG 048	179	Musanze	Crossbreed	Female	Old	Negative	Negative		Negative
1525	KNG 049	180	Musanze	Crossbreed	Female	Old	Negative	Negative		Negative
1526	KNG 050	180	Musanze	Crossbreed	Female	Medium	Negative	Negative		Negative
1527	KNG 051	180	Musanze	Crossbreed	Female	Medium	Negative	Negative		Negative
1528	KNG 052	180	Musanze	Crossbreed	Female	Old	Negative	Negative		Negative
1529	KNG 053	180	Musanze	Crossbreed	Female	Old	Negative	Negative		Negative
1530	KNG 054	181	Musanze	Crossbreed	Female	Medium	Negative	Negative		Negative
1531	KNG 055	181	Musanze	Crossbreed	Female	Old	Negative	Negative		Negative
1532	KNG 056	182	Musanze	Crossbreed	Female	Medium	Negative	Negative		Negative
1533	KNG 057	182	Musanze	Crossbreed	Female	Old	Negative	Negative		Negative
1534	KNG 058	183	Musanze	Crossbreed	Female	Old	Negative	Negative		Negative
1535	KNG 059	183	Musanze	Crossbreed	Female	Medium	Negative	Negative		Negative
1536	KNG 060	184	Musanze	Crossbreed	Female	Young	Negative	Negative		Negative
1537	KNG 061	184	Musanze	Crossbreed	Female	Medium	Negative	Negative		Negative
1538	KNG 062	185	Musanze	Crossbreed	Female	Old	Negative	Negative		Negative
1539	KNG 063	185	Musanze	Crossbreed	Female	Medium	Negative	Negative		Negative
1540	KNG 064	185	Musanze	Crossbreed	Female	Young	Negative	Negative		Negative
1541	KNG 065	185	Musanze	Crossbreed	Female	Young	Negative	Negative		Negative
1542	KNG 066	186	Musanze	Crossbreed	Female	Medium	Negative	Negative		Negative
1543	KNG 067	186	Musanze	Crossbreed	Female	Medium	Negative	Negative		Negative
1544	KNG 068	186	Musanze	Crossbreed	Female	Old	Negative	Negative		Negative
1545	KNG 069	187	Musanze	Crossbreed	Female	Old	Negative	Negative		Negative
1546	KNG 070	187	Musanze	Crossbreed	Female	Medium	Negative	Negative		Negative
1547	KNG 071	187	Musanze	Crossbreed	Female	Old	Negative	Negative		Negative
1548	KNG 072	188	Musanze	Crossbreed	Female	Medium	Negative	Negative		Negative
1549	KNG 073	188	Musanze	Crossbreed	Female	Young	Negative	Negative		Negative
1550	KNG 074	188	Musanze	Crossbreed	Female	Young	Negative	Negative		Negative
1551	KNG 075	188	Musanze	Crossbreed	Female	Young	Negative	Negative		Negative
1552	KNG 076	188	Musanze	Crossbreed	Female	Old	Negative	Negative		Negative
1553	KNG 077	188	Musanze	Crossbreed	Female	Young	Negative	Negative		Negative
1554	KNG 078	188	Musanze	Crossbreed	Female	Medium	Negative	Negative		Negative
1555	KNG 079	188	Musanze	Crossbreed	Female	Young	Negative	Negative		Negative
1556	KNG 080	188	Musanze	Crossbreed	Female	Medium	Negative	Negative		Negative
1557	KNG 081	188	Musanze	Crossbreed	Female	Medium	Negative	Negative		Negative
1558	KNG 082	188	Musanze	Crossbreed	Female	Young	Negative	Negative		Negative
1559	KNG 083	188	Musanze	Crossbreed	Female	Old	Negative	Negative		Negative
1560	KNG 084	188	Musanze	Crossbreed	Female	Young	Negative	Negative		Negative
1561	KNG 085	188	Musanze	Crossbreed	Female	Young	Negative	Negative		Negative
1562	KNG 086	188	Musanze	Crossbreed	Female	Young	Negative	Negative		Negative
1563	KNG 087	188	Musanze	Crossbreed	Female	Young	Negative	Negative		Negative
1564	KNG 088	188	Musanze	Crossbreed	Female	Young	Negative	Negative		Negative
1565	KNG 089	188	Musanze	Crossbreed	Female	Medium	Negative	Negative		Negative
1566	KNG 090	188	Musanze	Crossbreed	Female	Medium	Negative	Negative		Negative
1567	KNG 091	188	Musanze	Crossbreed	Female	Young	Negative	Negative		Negative
1568	KNG 092	189	Musanze	Crossbreed	Female	Old	Negative	Negative		Negative
1569	KNG 093	189	Musanze	Crossbreed	Female	Medium	Negative	Negative		Negative
1570	KNG 094	189	Musanze	Crossbreed	Female	Old	Negative	Negative		Negative
1571	KNG 095	189	Musanze	Crossbreed	Female	Young	Negative	Negative		Negative
1572	KNG 096	189	Musanze	Crossbreed	Female	Old	Negative	Negative		Negative
1573	KNG 097	189	Musanze	Crossbreed	Female	Old	Negative	Negative		Negative
1574	KNG 098	189	Musanze	Crossbreed	Female	Old	Negative	Negative		Negative
1575	KNG 099	189	Musanze	Crossbreed	Female	Medium	Negative	Negative		Negative
1576	KNG 100	189	Musanze	Crossbreed	Female	Young	Negative	Negative		Negative
1577	KNG 101	189	Musanze	Crossbreed	Female	Medium	Negative	Negative		Negative
1578	KNG 102	189	Musanze	Crossbreed	Female	Medium	Negative	Negative		Negative
1579	KNG 103	189	Musanze	Crossbreed	Female	Young	Negative	Negative		Negative
1580	KNG 104	189	Musanze	Crossbreed	Female	Young	Negative	Negative		Negative
1581	KNG 105	189	Musanze	Crossbreed	Female	Young	Negative	Negative		Negative
1582	KNG 106	189	Musanze	Crossbreed	Male	Medium	Negative	Negative		Negative
1583	KNG 107	189	Musanze	Crossbreed	Female	Medium	Negative	Negative		Negative
1584	KNG 108	189	Musanze	Crossbreed	Female	Medium	Negative	Negative		Negative
1585	KNG 109	189	Musanze	Crossbreed	Female	Young	Negative	Negative		Negative
1586	KNG 110	189	Musanze	Crossbreed	Female	Medium	Negative	Negative		Negative
1587	KNG 111	190	Musanze	Crossbreed	Female	Medium	Negative	Negative		Negative
1588	KNG 112	190	Musanze	Crossbreed	Female	Young	Negative	Negative		Negative
1589	KNG 113	190	Musanze	Crossbreed	Female	Young	Negative	Negative		Negative
1590	KNG 114	190	Musanze	Crossbreed	Female	Medium	Negative	Negative		Negative
1591	KNG 115	190	Musanze	Crossbreed	Female	Medium	Negative	Negative		Negative
1592	KNG 116	190	Musanze	Crossbreed	Female	Young	Negative	Negative		Negative
1593	KNG 117	190	Musanze	Crossbreed	Female	Medium	Negative	Negative		Negative
1594	KNG 118	191	Musanze	Crossbreed	Female	Old	Negative	Negative		Negative
1595	KNG 119	191	Musanze	Crossbreed	Female	Medium	Negative	Negative		Negative
1596	KNG 120	191	Musanze	Crossbreed	Female	Old	Negative	Negative		Negative
1597	KNG 121	191	Musanze	Crossbreed	Female	Medium	Negative	Negative		Negative
1598	KNG 122	192	Musanze	Crossbreed	Female	Young	Negative	Negative		Negative
1599	KNG 123	192	Musanze	Crossbreed	Female	Young	Negative	Negative		Negative
1600	KNG 124	192	Musanze	Crossbreed	Female	Young	Negative	Negative		Negative
1601	KNG 125	192	Musanze	Crossbreed	Female	Old	Negative	Negative		Negative
1602	KNG 126	192	Musanze	Crossbreed	Female	Young	Negative	Negative		Negative
1603	KNG 127	192	Musanze	Crossbreed	Female	Young	Negative	Negative		Negative
1604	KNG 128	192	Musanze	Crossbreed	Female	Young	Negative	Negative		Negative
1605	KNG 129	192	Musanze	Crossbreed	Female	Young	Negative	Negative		Negative
1606	KNG 130	192	Musanze	Crossbreed	Female	Young	Negative	Negative		Negative
1607	KNG 131	192	Musanze	Crossbreed	Female	Medium	Negative	Negative		Negative
1608	KNG 132	193	Musanze	Crossbreed	Female	Medium	Negative	Negative		Negative
1609	KNG 133	193	Musanze	Crossbreed	Female	Medium	Negative	Negative		Negative
1610	KNG 134	194	Musanze	Crossbreed	Female	Old	Negative	Negative		Negative
1611	KNG 135	194	Musanze	Crossbreed	Female	Medium	Negative	Negative		Negative
1612	KNG 136	194	Musanze	Crossbreed	Female	Medium	Negative	Negative		Negative
1613	KNG 137	194	Musanze	Crossbreed	Female	Medium	Negative	Negative		Negative
1614	KNG 138	194	Musanze	Crossbreed	Female	Medium	Negative	Negative		Negative
1615	KNG 139	194	Musanze	Crossbreed	Male	Medium	Negative	Negative		Negative
1616	KNG 140	194	Musanze	Crossbreed	Female	Medium	Negative	Negative		Negative
1617	KNG 141	194	Musanze	Crossbreed	Female	Medium	Negative	Negative		Negative
1618	KNG 142	194	Musanze	Crossbreed	Female	Medium	Negative	Negative		Negative
1619	KNG 143	194	Musanze	Crossbreed	Female	Medium	Negative	Negative		Negative
1620	KNG 144	194	Musanze	Crossbreed	Female	Old	Negative	Negative		Negative
1621	KNG 145	194	Musanze	Crossbreed	Female	Young	Negative	Negative		Negative
1622	KNG 146	194	Musanze	Crossbreed	Female	Medium	Negative	Negative		Negative
1623	KNG 147	194	Musanze	Crossbreed	Female	Old	Negative	Negative		Negative
1624	KNG 148	194	Musanze	Crossbreed	Female	Medium	Negative	Negative		Negative
1625	KNG 149	194	Musanze	Crossbreed	Female	Medium	Negative	Negative		Negative
1626	KNG 150	194	Musanze	Crossbreed	Female	Medium	Negative	Negative		Negative
1627	KNG 151	195	Musanze	Crossbreed	Female	Old	Negative	Negative		Negative
1628	KNG 152	195	Musanze	Crossbreed	Female	Young	Negative	Negative		Negative
1629	KNG 153	195	Musanze	Crossbreed	Female	Young	Negative	Negative		Negative
1630	KNG 154	195	Musanze	Crossbreed	Female	Medium	Negative	Negative		Negative
1631	KNG 155	195	Musanze	Crossbreed	Female	Medium	Negative	Negative		Negative
1632	KNG 156	195	Musanze	Crossbreed	Female	Old	Negative	Negative		Negative
1633	KNG 157	195	Musanze	Crossbreed	Female	Young	Negative	Negative		Negative
1634	KNG 158	195	Musanze	Crossbreed	Female	Young	Negative	Negative		Negative
1635	KNG 159	195	Musanze	Crossbreed	Female	Medium	Negative	Negative		Negative
1636	KNG 160	195	Musanze	Crossbreed	Female	Young	Negative	Negative		Negative
1637	KNG 161	195	Musanze	Crossbreed	Female	Young	Negative	Negative		Negative
1638	KNG 162	195	Musanze	Crossbreed	Female	Young	Negative	Negative		Negative
1639	KNG 163	195	Musanze	Crossbreed	Female	Young	Negative	Negative		Negative
1640	KNG 164	195	Musanze	Crossbreed	Female	Young	Negative	Negative		Negative
1641	KNG 165	195	Musanze	Crossbreed	Female	Young	Negative	Negative		Negative
1642	KNG 166	196	Musanze	Crossbreed	Female	Medium	Negative	Negative		Negative
1643	KNG 167	196	Musanze	Crossbreed	Female	Medium	Negative	Negative		Negative
1644	KNG 168	196	Musanze	Crossbreed	Female	Old	Negative	Negative		Negative
1645	KNG 169	196	Musanze	Crossbreed	Female	Medium	Negative	Negative		Negative
1646	KNG 170	196	Musanze	Crossbreed	Female	Old	Negative	Negative		Negative
1647	KNG 171	196	Musanze	Crossbreed	Female	Medium	Negative	Negative		Negative
1648	KNG 172	196	Musanze	Crossbreed	Female	Medium	Negative	Negative		Negative
1649	KNG 173	196	Musanze	Crossbreed	Female	Medium	Negative	Negative		Negative
1650	KNG 174	196	Musanze	Crossbreed	Female	Medium	Negative	Negative		Negative
1651	KNG 175	196	Musanze	Crossbreed	Female	Medium	Negative	Negative		Negative
1652	KNG 176	196	Musanze	Crossbreed	Female	Medium	Negative	Negative		Negative
1653	KNG 177	196	Musanze	Crossbreed	Female	Young	Negative	Negative		Negative
1654	KNG 178	196	Musanze	Crossbreed	Female	Young	Negative	Negative		Negative
1655	KNG 179	196	Musanze	Crossbreed	Female	Young	Negative	Negative		Negative
1656	KNG 180	196	Musanze	Crossbreed	Female	Young	Negative	Negative		Negative
1657	KNG 181	196	Musanze	Crossbreed	Female	Young	Negative	Negative		Negative
1658	KNG 182	196	Musanze	Crossbreed	Female	Young	Negative	Negative		Negative
1659	KNG 183	196	Musanze	Crossbreed	Female	Young	Positive	Weak	Negative	Negative
1660	KNG 184	196	Musanze	Crossbreed	Female	Young	Negative	Negative		Negative
1661	KNG 185	197	Musanze	Crossbreed	Female	Old	Negative	Negative		Negative
1662	KNG 186	197	Musanze	Crossbreed	Female	Medium	Negative	Negative		Negative
1663	KNG 187	197	Musanze	Crossbreed	Female	Old	Negative	Negative		Negative
1664	KNG 188	197	Musanze	Crossbreed	Female	Medium	Negative	Negative		Negative
1665	KNG 189	197	Musanze	Crossbreed	Female	Old	Negative	Negative		Negative
1666	KNG 190	197	Musanze	Crossbreed	Female	Medium	Negative	Negative		Negative
1667	KNG 191	197	Musanze	Crossbreed	Female	Young	Negative	Negative		Negative
1668	KNG 192	197	Musanze	Crossbreed	Female	Medium	Negative	Negative		Negative
1669	KNG 193	197	Musanze	Crossbreed	Female	Old	Negative	Negative		Negative
1670	KNG 194	197	Musanze	Crossbreed	Female	Young	Negative	Negative		Negative
1671	KNG 195	197	Musanze	Crossbreed	Female	Young	Negative	Negative		Negative
1672	KNG 196	197	Musanze	Crossbreed	Female	Medium	Negative	Negative		Negative
1673	KNG 197	198	Musanze	Crossbreed	Female	Young	Negative	Negative		Negative
1674	KNG 198	198	Musanze	Crossbreed	Male	Medium	Negative	Negative		Negative
1675	KNG 199	198	Musanze	Crossbreed	Female	Old	Negative	Negative		Negative
1676	KNG 200	198	Musanze	Crossbreed	Female	Medium	Negative	Negative		Negative
1677	KNG 201	198	Musanze	Crossbreed	Female	Old	Negative	Negative		Negative
1678	KNG 202	198	Musanze	Crossbreed	Female	Medium	Negative	Negative		Negative
1679	KNG 203	198	Musanze	Crossbreed	Female	Old	Negative	Negative		Negative
1680	KNG 204	198	Musanze	Crossbreed	Female	Medium	Negative	Negative		Negative
1681	KNG 205	198	Musanze	Crossbreed	Female	Medium	Negative	Negative		Negative
1682	KNG 206	198	Musanze	Crossbreed	Female	Old	Positive	Weak	Negative	Negative
1683	KNG 211	198	Musanze	Crossbreed	Female	Medium	Positive	Weak	Negative	Negative
1684	KNG 212	198	Musanze	Crossbreed	Female	Old	Positive	Weak	Negative	Negative
1685	KNG 213	198	Musanze	Crossbreed	Female	Old	Positive	Weak	Negative	Negative
1686	KNGN214	198	Musanze	Crossbreed	Female	Young	Negative	Negative		Negative
1687	KNG 215	198	Musanze	Crossbreed	Female	Medium	Positive	Strong	Positive	Positive
1688	KNG 218	198	Musanze	Crossbreed	Female	Young	Negative	Negative		Negative
1689	KNG 219	198	Musanze	Crossbreed	Female	Medium	Negative	Negative		Negative
1690	KNG 220	198	Musanze	Crossbreed	Female	Old	Positive	Weak	Negative	Negative
1691	KNG 221	198	Musanze	Crossbreed	Female	Old	Positive	Strong	Positive	Positive
1692	ND 001	199	Gasabo	Crossbreed	Female	Medium	Negative	Negative		Negative
1693	ND 002	199	Gasabo	Crossbreed	Female	Old	Negative	Negative		Negative
1694	ND 003	199	Gasabo	Crossbreed	Female	Old	Negative	Negative		Negative
1695	ND 004	199	Gasabo	Crossbreed	Female	Old	Negative	Negative		Negative
1696	ND 005	199	Gasabo	Crossbreed	Female	Medium	Negative	Negative		Negative
1697	ND 006	199	Gasabo	Crossbreed	Female	Medium	Negative	Negative		Negative
1698	ND 009	199	Gasabo	Crossbreed	Female	Old	Negative	Negative		Negative
1699	ND 0010	199	Gasabo	Crossbreed	Female	Medium	Negative	Negative		Negative
1700	ND 011	199	Gasabo	Crossbreed	Female	Medium	Negative	Negative		Negative
1701	ND 012	199	Gasabo	Crossbreed	Female	Old	Negative	Negative		Negative
1702	ND 013	199	Gasabo	Crossbreed	Female	Old	Negative	Negative		Negative
1703	ND 014	199	Gasabo	Crossbreed	Female	Old	Negative	Negative		Negative
1704	ND 015	199	Gasabo	Crossbreed	Female	Medium	Negative	Negative		Negative
1705	ND 016	199	Gasabo	Crossbreed	Female	Young	Negative	Negative		Negative
1706	ND 017	199	Gasabo	Crossbreed	Female	Young	Negative	Negative		Negative
1707	ND 018	199	Gasabo	Crossbreed	Female	Young	Negative	Negative		Negative
1708	ND 019	199	Gasabo	Crossbreed	Female	Young	Negative	Negative		Negative
1709	ND 020	199	Gasabo	Crossbreed	Female	Young	Negative	Negative		Negative
1710	ND 021	199	Gasabo	Crossbreed	Female	Old	Negative	Negative		Negative
1711	ND 022	199	Gasabo	Crossbreed	Female	Old	Negative	Negative		Negative
1712	ND 023	199	Gasabo	Crossbreed	Female	Young	Negative	Negative		Negative
1713	ND 024	199	Gasabo	Crossbreed	Female	Old	Negative	Negative		Negative
1714	ND 025	199	Gasabo	Crossbreed	Female	Young	Negative	Negative		Negative
1715	ND 026	199	Gasabo	Crossbreed	Female	Medium	Negative	Negative		Negative
1716	ND 027	199	Gasabo	Crossbreed	Female	Old	Negative	Negative		Negative
1717	ND 028	199	Gasabo	Crossbreed	Female	Medium	Negative	Negative		Negative
1718	ND 029	199	Gasabo	Crossbreed	Female	Young	Negative	Negative		Negative
1719	ND 030	199	Gasabo	Crossbreed	Female	Old	Negative	Negative		Negative
1720	ND 031	199	Gasabo	Crossbreed	Female	Medium	Negative	Negative		Negative
1721	ND 032	199	Gasabo	Crossbreed	Female	Old	Negative	Negative		Negative
1722	ND 033	199	Gasabo	Crossbreed	Female	Old	Negative	Negative		Negative
1723	ND 034	199	Gasabo	Crossbreed	Female	Medium	Positive	Weak	Negative	Negative
1724	ND 035	199	Gasabo	Crossbreed	Female	Medium	Positive	Weak	Negative	Negative
1725	ND 036	199	Gasabo	Crossbreed	Female	Medium	Negative	Negative		Negative
1726	ND 037	199	Gasabo	Crossbreed	Female	Old	Negative	Negative		Negative
1727	ND 038	199	Gasabo	Crossbreed	Female	Medium	Positive	Weak	Negative	Negative
1728	ND 039	199	Gasabo	Crossbreed	Female	Medium	Negative	Negative		Negative
1729	ND 040	199	Gasabo	Crossbreed	Female	Old	Positive	Weak	Negative	Negative
1730	ND 041	199	Gasabo	Crossbreed	Female	Young	Positive	Weak	Negative	Negative
1731	ND 042	199	Gasabo	Crossbreed	Female	Medium	Negative	Negative		Negative
1732	ND 043	199	Gasabo	Crossbreed	Female	Young	Positive	Weak	Negative	Negative
1733	ND 044	199	Gasabo	Crossbreed	Female	Young	Positive	Weak	Negative	Negative
1734	ND 045	199	Gasabo	Crossbreed	Female	Young	Negative	Negative		Negative
1735	ND 046	199	Gasabo	Crossbreed	Female	Young	Negative	Negative		Negative
1736	ND 047	199	Gasabo	Crossbreed	Female	Old	Negative	Negative		Negative
1737	ND 048	199	Gasabo	Crossbreed	Female	Young	Negative	Negative		Negative
1738	ND 049	199	Gasabo	Crossbreed	Male	Young	Positive	Weak	Negative	Negative
1739	ND 50	199	Gasabo	Crossbreed	Female	Young	Positive	Weak	Negative	Negative
1740	ND 51	200	Gasabo	Crossbreed	Female	Old	Negative	Negative		Negative
1741	ND 52	200	Gasabo	Crossbreed	Female	Old	Negative	Negative		Negative
1742	ND 53	200	Gasabo	Crossbreed	Female	Old	Negative	Negative		Negative
1743	ND 54	200	Gasabo	Crossbreed	Female	Medium	Negative	Negative		Negative
1744	ND 55	200	Gasabo	Crossbreed	Female	Medium	Positive	Weak	Negative	Negative
1745	ND 56	200	Gasabo	Crossbreed	Female	Old	Negative	Negative		Negative
1746	ND 58	200	Gasabo	Crossbreed	Female	Old	Negative	Negative		Negative
1747	ND 59	200	Gasabo	Crossbreed	Female	Old	Negative	Negative		Negative
1748	ND 61	200	Gasabo	Crossbreed	Female	Old	Negative	Negative		Negative
1749	ND 62	200	Gasabo	Crossbreed	Female	Old	Negative	Negative		Negative
1750	ND 63	200	Gasabo	Crossbreed	Female	Medium	Negative	Negative		Negative
1751	ND 64	200	Gasabo	Crossbreed	Female	Medium	Negative	Negative		Negative
1752	ND 65	200	Gasabo	Crossbreed	Female	Medium	Negative	Negative		Negative
1753	ND 66	200	Gasabo	Crossbreed	Female	Medium	Negative	Negative		Negative
1754	ND 67	200	Gasabo	Crossbreed	Female	Medium	Negative	Negative		Negative
1755	ND 68	200	Gasabo	Crossbreed	Female	Medium	Negative	Negative		Negative
1756	ND 69	200	Gasabo	Crossbreed	Female	Medium	Negative	Negative		Negative
1757	ND 70	200	Gasabo	Crossbreed	Female	Medium	Negative	Negative		Negative
1758	ND 71	200	Gasabo	Crossbreed	Female	Medium	Negative	Negative		Negative
1759	ND 57	201	Gasabo	Crossbreed	Female	Old	Negative	Negative		Negative
1760	ND 73	201	Gasabo	Crossbreed	Female	Old	Negative	Negative		Negative
1761	ND 74	201	Gasabo	Crossbreed	Female	Old	Negative	Negative		Negative
1762	ND 75	201	Gasabo	Crossbreed	Female	Medium	Negative	Negative		Negative
1763	ND 76	201	Gasabo	Crossbreed	Female	Medium	Negative	Negative		Negative
1764	ND 77	201	Gasabo	Crossbreed	Female	Young	Negative	Negative		Negative
1765	ND 78	201	Gasabo	Crossbreed	Female	Young	Negative	Negative		Negative
1766	ND 79	201	Gasabo	Crossbreed	Female	Medium	Negative	Negative		Negative
1767	ND 80	201	Gasabo	Crossbreed	Female	Medium	Negative	Negative		Negative
1768	ND 81	201	Gasabo	Crossbreed	Female	Medium	Negative	Negative		Negative
1769	ND 82	201	Gasabo	Crossbreed	Female	Young	Negative	Negative		Negative
1770	ND 83	202	Gasabo	Crossbreed	Female	Old	Negative	Negative		Negative
1771	ND 84	202	Gasabo	Crossbreed	Female	Old	Negative	Negative		Negative
1772	ND 85	202	Gasabo	Crossbreed	Female	Old	Negative	Negative		Negative
1773	ND 86	202	Gasabo	Crossbreed	Female	Medium	Negative	Negative		Negative
1774	ND 87	202	Gasabo	Crossbreed	Female	Old	Negative	Negative		Negative
1775	ND 88	202	Gasabo	Crossbreed	Female	Medium	Negative	Negative		Negative
1776	ND 89	202	Gasabo	Crossbreed	Female	Medium	Negative	Negative		Negative
1777	ND 90	202	Gasabo	Crossbreed	Female	Medium	Negative	Negative		Negative
1778	ND 91	202	Gasabo	Crossbreed	Female	Old	Negative	Negative		Negative
1779	ND 92	202	Gasabo	Crossbreed	Female	Medium	Negative	Negative		Negative
1780	ND 93	202	Gasabo	Crossbreed	Female	Old	Negative	Negative		Negative
1781	ND 94	202	Gasabo	Crossbreed	Female	Medium	Negative	Negative		Negative
1782	ND 95	202	Gasabo	Crossbreed	Female	Old	Negative	Negative		Negative
1783	ND 96	202	Gasabo	Crossbreed	Female	Old	Negative	Negative		Negative
1784	ND 97	202	Gasabo	Crossbreed	Female	Old	Negative	Negative		Negative
1785	ND 98	202	Gasabo	Crossbreed	Female	Old	Negative	Negative		Negative
1786	ND 99	202	Gasabo	Crossbreed	Female	Medium	Negative	Negative		Negative
1787	ND 100	202	Gasabo	Crossbreed	Male	Medium	Negative	Negative		Negative
1788	ND 101	202	Gasabo	Crossbreed	Male	Young	Negative	Negative		Negative
1789	ND 102	202	Gasabo	Crossbreed	Female	Medium	Negative	Negative		Negative
1790	ND 103	202	Gasabo	Crossbreed	Female	Medium	Negative	Negative		Negative
1791	ND 104	202	Gasabo	Crossbreed	Female	Medium	Negative	Negative		Negative
1792	ND 105	202	Gasabo	Crossbreed	Female	Old	Negative	Negative		Negative
1793	ND 106	202	Gasabo	Crossbreed	Female	Medium	Negative	Negative		Negative
1794	ND 107	202	Gasabo	Crossbreed	Female	Old	Negative	Negative		Negative
1795	ND 108	202	Gasabo	Crossbreed	Female	Medium	Negative	Negative		Negative
1796	ND 109	202	Gasabo	Crossbreed	Female	Medium	Negative	Negative		Negative
1797	ND 110	202	Gasabo	Crossbreed	Female	Medium	Negative	Negative		Negative
1798	ND 111	202	Gasabo	Crossbreed	Female	Old	Negative	Negative		Negative
1799	ND 112	202	Gasabo	Crossbreed	Female	Medium	Negative	Negative		Negative
1800	ND 113	203	Gasabo	Crossbreed	Female	Medium	Negative	Negative		Negative
1801	ND 114	203	Gasabo	Crossbreed	Female	Medium	Negative	Negative		Negative
1802	ND 115	203	Gasabo	Crossbreed	Female	Medium	Negative	Negative		Negative
1803	ND 116	203	Gasabo	Crossbreed	Female	Medium	Negative	Negative		Negative
1804	ND 117	203	Gasabo	Crossbreed	Female	Medium	Negative	Negative		Negative
1805	ND 118	203	Gasabo	Crossbreed	Female	Old	Negative	Negative		Negative
1806	ND 119	203	Gasabo	Crossbreed	Female	Medium	Negative	Negative		Negative
1807	ND 120	203	Gasabo	Crossbreed	Female	Medium	Negative	Negative		Negative
1808	ND 121	203	Gasabo	Crossbreed	Female	Old	Negative	Negative		Negative
1809	ND 122	203	Gasabo	Crossbreed	Female	Medium	Negative	Negative		Negative
1810	ND 123	203	Gasabo	Crossbreed	Female	Medium	Negative	Negative		Negative
1811	ND 124	203	Gasabo	Crossbreed	Female	Medium	Negative	Negative		Negative
1812	ND 125	203	Gasabo	Crossbreed	Female	Medium	Negative	Negative		Negative
1813	ND 126	203	Gasabo	Crossbreed	Female	Medium	Negative	Negative		Negative
1814	ND 127	203	Gasabo	Crossbreed	Female	Medium	Negative	Negative		Negative
1815	ND 128	203	Gasabo	Crossbreed	Female	Medium	Negative	Negative		Negative
1816	ND 129	203	Gasabo	Crossbreed	Female	Medium	Negative	Negative		Negative
1817	ND 130	203	Gasabo	Crossbreed	Female	Medium	Negative	Negative		Negative
1818	ND 131	203	Gasabo	Crossbreed	Female	Medium	Negative	Negative		Negative
1819	ND 132	203	Gasabo	Crossbreed	Female	Medium	Negative	Negative		Negative
1820	ND 133	203	Gasabo	Crossbreed	Female	Medium	Negative	Negative		Negative
1821	ND 134	203	Gasabo	Crossbreed	Female	Medium	Negative	Negative		Negative
1822	ND 135	203	Gasabo	Crossbreed	Female	Young	Negative	Negative		Negative
1823	ND 136	203	Gasabo	Crossbreed	Female	Medium	Negative	Negative		Negative
1824	ND 137	203	Gasabo	Crossbreed	Female	Old	Negative	Negative		Negative
1825	ND 138	203	Gasabo	Crossbreed	Female	Medium	Negative	Negative		Negative
1826	ND 139	203	Gasabo	Crossbreed	Female	Medium	Negative	Negative		Negative
1827	ND 140	204	Gasabo	Crossbreed	Female	Medium	Negative	Negative		Negative
1828	ND 141	204	Gasabo	Crossbreed	Female	Medium	Negative	Negative		Negative
1829	ND 142	204	Gasabo	Crossbreed	Female	Medium	Negative	Negative		Negative
1830	ND 143	204	Gasabo	Crossbreed	Female	Young	Negative	Negative		Negative
1831	ND 144	204	Gasabo	Crossbreed	Female	Young	Negative	Negative		Negative
1832	ND 145	204	Gasabo	Crossbreed	Female	Medium	Negative	Negative		Negative
1833	ND 146	204	Gasabo	Crossbreed	Female	Medium	Negative	Negative		Negative
1834	ND 147	204	Gasabo	Crossbreed	Female	Medium	Negative	Negative		Negative
1835	ND 148	204	Gasabo	Crossbreed	Female	Young	Negative	Negative		Negative
1836	ND 149	204	Gasabo	Crossbreed	Male	Medium	Negative	Negative		Negative
1837	ND 150	205	Gasabo	Crossbreed	Female	Medium	Negative	Negative		Negative
1838	ND 151	205	Gasabo	Crossbreed	Female	Medium	Negative	Negative		Negative
1839	ND 152	205	Gasabo	Crossbreed	Female	Old	Negative	Negative		Negative
1840	ND 154	205	Gasabo	Crossbreed	Female	Young	Negative	Negative		Negative
1841	ND 155	206	Gasabo	Crossbreed	Female	Old	Negative	Negative		Negative
1842	ND 156	206	Gasabo	Crossbreed	Female	Old	Negative	Negative		Negative
1843	ND 157	206	Gasabo	Crossbreed	Female	Medium	Negative	Negative		Negative
1844	ND 158	206	Gasabo	Crossbreed	Female	Medium	Negative	Negative		Negative
1845	ND 159	206	Gasabo	Crossbreed	Female	Medium	Negative	Negative		Negative
1846	ND 160	206	Gasabo	Crossbreed	Female	Medium	Negative	Negative		Negative
1847	ND 161	206	Gasabo	Crossbreed	Female	Medium	Negative	Negative		Negative
1848	ND 162	206	Gasabo	Crossbreed	Female	Old	Negative	Negative		Negative
1849	ND 163	206	Gasabo	Crossbreed	Female	Medium	Negative	Negative		Negative
1850	ND 164	206	Gasabo	Crossbreed	Female	Medium	Negative	Negative		Negative
1851	ND 166	206	Gasabo	Crossbreed	Female	Young	Negative	Negative		Negative
1852	ND 167	206	Gasabo	Crossbreed	Female	Young	Negative	Negative		Negative
1853	ND 165	206	Gasabo	Crossbreed	Female	Young	Negative	Negative		Negative
1854	ND 168	206	Gasabo	Crossbreed	Male	Young	Negative	Negative		Negative
1855	ND 169	207	Gasabo	Ankole	Female	Medium	Negative	Negative		Negative
1856	ND 170	207	Gasabo	Ankole	Female	Old	Negative	Negative		Negative
1857	ND 172	207	Gasabo	Crossbreed	Female	Young	Negative	Negative		Negative
1858	ND 174	208	Gasabo	Crossbreed	Female	Old	Negative	Negative		Negative
1859	ND 175	208	Gasabo	Crossbreed	Female	Old	Negative	Negative		Negative
1860	ND 176	208	Gasabo	Crossbreed	Female	Medium	Negative	Negative		Negative
1861	ND 177	208	Gasabo	Crossbreed	Female	Medium	Negative	Negative		Negative
1862	ND 178	208	Gasabo	Crossbreed	Female	Medium	Negative	Negative		Negative
1863	ND 179	209	Gasabo	Crossbreed	Female	Medium	Negative	Negative		Negative
1864	ND 180	209	Gasabo	Crossbreed	Female	Medium	Negative	Negative		Negative
1865	ND 181	209	Gasabo	Crossbreed	Female	Old	Negative	Negative		Negative
1866	ND 182	209	Gasabo	Crossbreed	Female	Medium	Negative	Negative		Negative
1867	ND 183	209	Gasabo	Crossbreed	Female	Medium	Negative	Negative		Negative
1868	ND 184	209	Gasabo	Crossbreed	Female	Medium	Negative	Negative		Negative
1869	ND 185	209	Gasabo	Crossbreed	Male	Medium	Negative	Negative		Negative
1870	ND 186	209	Gasabo	Crossbreed	Female	Medium	Negative	Negative		Negative
1871	ND 187	209	Gasabo	Crossbreed	Female	Medium	Negative	Negative		Negative
1872	ND 188	209	Gasabo	Crossbreed	Female	Medium	Negative	Negative		Negative
1873	ND 189	210	Gasabo	Ankole	Female	Old	Negative	Negative		Negative
1874	ND 190	210	Gasabo	Ankole	Female	Old	Negative	Negative		Negative
1875	ND 201	210	Gasabo	Ankole	Female	Medium	Negative	Negative		Negative
1876	ND 191	211	Gasabo	Crossbreed	Female	Old	Negative	Negative		Negative
1877	ND 192	211	Gasabo	Crossbreed	Female	Old	Negative	Negative		Negative
1878	ND 193	211	Gasabo	Crossbreed	Female	Old	Negative	Negative		Negative
1879	ND 194	211	Gasabo	Ankole	Female	Old	Negative	Negative		Negative
1880	ND197	211	Gasabo	Ankole	Female	Medium	Negative	Negative		Negative
1881	ND 200	211	Gasabo	Ankole	Female	Medium	Negative	Negative		Negative
1882	ND 202	211	Gasabo	Crossbreed	Female	Old	Negative	Negative		Negative
1883	ND 203	211	Gasabo	Crossbreed	Female	Medium	Positive	Weak	Negative	Negative
1884	ND 204	211	Gasabo	Crossbreed	Female	Old	Positive	Weak	Negative	Negative
1885	ND 205	211	Gasabo	Crossbreed	Female	Old	Negative	Negative		Negative
1886	ND 206	211	Gasabo	Crossbreed	Female	Old	Positive	Weak	Negative	Negative
1887	ND 207	211	Gasabo	Crossbreed	Female	Medium	Positive	Weak	Negative	Negative
1888	ND 208	211	Gasabo	Crossbreed	Female	Medium	Positive	Weak	Negative	Negative
1889	ND 209	211	Gasabo	Crossbreed	Female	Old	Positive	Weak	Negative	Negative
1890	ND 210	211	Gasabo	Crossbreed	Female	Medium	Positive	Weak	Negative	Negative
1891	ND 211	211	Gasabo	Crossbreed	Female	Young	Positive	Weak	Negative	Negative
1892	ND 212	211	Gasabo	Crossbreed	Female	Young	Positive	Weak	Negative	Negative
1893	ND 213	211	Gasabo	Crossbreed	Female	Young	Negative	Negative		Negative
1894	ND 214	211	Gasabo	Crossbreed	Female	Young	Negative	Negative		Negative
1895	ND 215	211	Gasabo	Crossbreed	Male	Young	Negative	Negative		Negative
1896	ND 216	211	Gasabo	Crossbreed	Male	Young	Positive	Weak	Negative	Negative
1897	ND 217	211	Gasabo	Crossbreed	Male	Young	Negative	Negative		Negative
1898	ND 218	211	Gasabo	Crossbreed	Male	Young	Negative	Negative		Negative
1899	ND 219	211	Gasabo	Crossbreed	Male	Young	Negative	Negative		Negative
1900	ND 220	211	Gasabo	Crossbreed	Male	Young	Negative	Negative		Negative
1901	ND 194	212	Gasabo	Ankole	Female	Old	Negative	Negative		Negative
1902	ND 195	212	Gasabo	Ankole	Female	Medium	Negative	Negative		Negative
1903	ND 196	212	Gasabo	Crossbreed	Female	Old	Negative	Negative		Negative
1904	ND 197	212	Gasabo	Crossbreed	Female	Old	Negative	Negative		Negative
1905	ND 198	212	Gasabo	Ankole	Female	Young	Negative	Negative		Negative
1906	ND 199	212	Gasabo	Ankole	Male	Young	Negative	Negative		Negative
1907	ND 200	212	Gasabo	Ankole	Female	Old	Negative	Negative		Negative

## Sheet: Results ELISA
No	Sample ID	Herds No	District	Breed	Sex	Age cat	RBT	RBTLevels	ELISA
1	K004	1	Nyagatare	crossbreed	Female	Medium	Positive	Weak	Negative
2	K010	3	Nyagatare	crossbreed	Female	Medium	Positive	Weak	Negative
3	K011	3	Nyagatare	crossbreed	Female	Old	Positive	Weak	Negative
4	K013	4	Nyagatare	crossbreed	Female	Old	Positive	Weak	Negative
5	K014	4	Nyagatare	crossbreed	Female	Medium	Positive	Weak	Negative
6	K015	4	Nyagatare	crossbreed	Female	Medium	Positive	Weak	Positive
7	K016	4	Nyagatare	crossbreed	Female	Old	Positive	Weak	Negative
8	K017	5	Nyagatare	crossbreed	Female	Medium	Positive	Weak	Negative
9	K018	5	Nyagatare	crossbreed	Female	Old	Positive	Weak	Negative
10	K019	6	Nyagatare	crossbreed	Female	Medium	Positive	Weak	Negative
11	K022	7	Nyagatare	crossbreed	Female	Old	Positive	Strong	Positive
12	K023	7	Nyagatare	crossbreed	Female	Old	Positive	Strong	Positive
13	K024	7	Nyagatare	crossbreed	Female	Old	Positive	Weak	Negative
14	K025	7	Nyagatare	crossbreed	Female	Medium	Positive	Weak	Negative
15	K026	8	Nyagatare	crossbreed	Female	Old	Positive	Weak	Negative
16	K030	9	Nyagatare	crossbreed	Female	Medium	Positive	Weak	Negative
17	K031	9	Nyagatare	crossbreed	Female	Medium	Positive	Weak	Negative
18	K034	10	Nyagatare	crossbreed	Female	Old	Positive	Weak	Negative
19	K035	10	Nyagatare	crossbreed	Female	Medium	Positive	Weak	Negative
20	K037	10	Nyagatare	crossbreed	Female	Medium	Positive	Weak	Negative
21	K041	5	Nyagatare	crossbreed	Female	Old	Positive	Weak	Negative
22	K042	11	Nyagatare	crossbreed	Female	Medium	Positive	Weak	Negative
23	K044	11	Nyagatare	crossbreed	Female	Old	Positive	Weak	Negative
24	K045	11	Nyagatare	crossbreed	Female	Old	Positive	Weak	Negative
25	K 52	13	Nyagatare	crossbreed	Female	Old	Positive	Strong	Positive
26	K 69	15	Nyagatare	Ankole	Female	Medium	Positive	Strong	Positive
27	K 96	18	Nyagatare	crossbreed	Female	Medium	Positive	Medium	Positive
28	K 131	21	Nyagatare	crossbreed	Female	Old	Positive	Medium	Positive
29	K160	22	Nyagatare	crossbreed	Male	Old	Positive	Strong	Positive
30	K162	22	Nyagatare	crossbreed	Female	Medium	Positive	Strong	Positive
31	K163	23	Nyagatare	crossbreed	Female	Old	Positive	Strong	Positive
32	MAT 010	27	Nyagatare	crossbreed	Female	Young	Positive	Medium	Positive
33	MAT 013	28	Nyagatare	crossbreed	Female	Young	Positive	Strong	Positive
34	MAT 015	28	Nyagatare	crossbreed	Female	Old	Positive	Strong	Negative
35	MAT 017	28	Nyagatare	crossbreed	Female	Old	Positive	Strong	Positive
36	MAT 019	29	Nyagatare	crossbreed	Female	Old	Positive	Strong	Positive
37	N002	30	Nyagatare	crossbreed	Female	Old	Positive	Strong	Positive
38	N003	30	Nyagatare	crossbreed	Female	Old	Positive	Strong	Positive
39	N004	30	Nyagatare	crossbreed	Female	Young	Positive	Weak	Negative
40	N010	32	Nyagatare	crossbreed	Female	Young	Positive	Weak	Negative
41	N012	32	Nyagatare	Exoticbreed	Male	Young	Positive	Weak	Negative
42	N013	32	Nyagatare	Exoticbreed	Female	Young	Positive	Weak	Negative
43	N014	33	Nyagatare	crossbreed	Female	Medium	Positive	Weak	Negative
44	N015	33	Nyagatare	crossbreed	Female	Medium	Positive	Weak	Negative
45	N020	35	Nyagatare	Exoticbreed	Female	Medium	Positive	Strong	Positive
46	N029	37	Nyagatare	crossbreed	Female	Medium	Positive	Weak	Positive
47	N030	37	Nyagatare	Ankole	Female	Medium	Positive	Weak	Negative
48	N032	38	Nyagatare	crossbreed	Female	Medium	Positive	Weak	Negative
49	N59	45	Nyagatare	crossbreed	Female	Medium	Positive	Weak	Negative
50	N60	45	Nyagatare	crossbreed	Female	Medium	Positive	Strong	Positive
51	N62	45	Nyagatare	crossbreed	Female	Old	Positive	Strong	Positive
52	N68	47	Nyagatare	crossbreed	Female	Old	Positive	Strong	Positive
53	N87	52	Nyagatare	Exoticbreed	Female	Medium	Positive	Strong	Positive
54	N110	58	Nyagatare	Exoticbreed	Female	Medium	Positive	Strong	Positive
55	N114	59	Nyagatare	crossbreed	Female	Medium	Positive	Strong	Positive
56	N116	59	Nyagatare	crossbreed	Female	Medium	Positive	Strong	Positive
57	N124	61	Nyagatare	crossbreed	Female	Medium	Positive	Weak	Negative
58	N127	62	Nyagatare	crossbreed	Female	Medium	Positive	Weak	Negative
59	N129	62	Nyagatare	crossbreed	Female	Medium	Positive	Weak	Negative
60	N133	63	Nyagatare	crossbreed	Female	Medium	Positive	Medium	Positive
61	N134	64	Nyagatare	Exoticbreed	Female	Medium	Positive	Weak	Negative
62	N140	65	Nyagatare	crossbreed	Female	Medium	Positive	Weak	Negative
63	N144	66	Nyagatare	crossbreed	Female	Medium	Positive	Strong	Positive
64	N147	67	Nyagatare	crossbreed	Female	Medium	Positive	Weak	Negative
65	N149	67	Nyagatare	crossbreed	Female	Medium	Positive	Strong	Positive
66	N151	68	Nyagatare	crossbreed	Female	Old	Positive	Strong	Positive
67	RW058	73	Nyagatare	crossbreed	Female	Old	Positive	Strong	Positive
68	RW075	74	Nyagatare	crossbreed	Female	Old	Positive	Strong	Positive
69	RW077	74	Nyagatare	crossbreed	Female	Medium	Positive	Strong	Positive
70	RW079	74	Nyagatare	crossbreed	Female	Young	Positive	Strong	Positive
71	RW080	74	Nyagatare	crossbreed	Female	Old	Positive	Strong	Positive
72	RW081	74	Nyagatare	crossbreed	Female	Old	Positive	Strong	Positive
73	RW082	74	Nyagatare	crossbreed	Female	Medium	Positive	Strong	Positive
74	RW086	74	Nyagatare	crossbreed	Female	Medium	Positive	Strong	Positive
75	RW088	75	Nyagatare	crossbreed	Female	Old	Positive	Strong	Positive
76	RW210	86	Nyagatare	crossbreed	Female	Old	Positive	Strong	Positive
77	RW211	86	Nyagatare	crossbreed	Female	Old	Positive	Strong	Positive
78	RW212	86	Nyagatare	crossbreed	Female	Old	Positive	Strong	Positive
79	RW213	86	Nyagatare	crossbreed	Female	Old	Positive	Strong	Positive
80	RW219	86	Nyagatare	crossbreed	Female	Old	Positive	Strong	Negative
81	RW220	86	Nyagatare	crossbreed	Female	Medium	Positive	Strong	Positive
82	RW232	87	Nyagatare	crossbreed	Female	Old	Positive	Medium	Positive
83	RW247	89	Nyagatare	crossbreed	Female	Old	Positive	Medium	Positive
84	RW259	90	Nyagatare	crossbreed	Female	Medium	Positive	Strong	Positive
85	RW260	90	Nyagatare	crossbreed	Female	Old	Positive	Strong	Positive
86	RW261	90	Nyagatare	crossbreed	Female	Old	Positive	Strong	Positive
87	RW262	90	Nyagatare	crossbreed	Female	Old	Positive	Strong	Positive
88	Rw263	90	Nyagatare	crossbreed	Female	Medium	Positive	Strong	Positive
89	RW410	91	Nyagatare	crossbreed	Female	Medium	Positive	Strong	Positive
90	RW411	91	Nyagatare	crossbreed	Female	Medium	Positive	Strong	Positive
91	RW415	91	Nyagatare	crossbreed	Female	Old	Positive	Strong	Positive
92	RW416	91	Nyagatare	crossbreed	Female	Old	Positive	Strong	Positive
93	RWB022	92	Gatsibo	crossbreed	Female	Medium	Positive	Medium	Positive
94	RWB025	92	Gatsibo	crossbreed	Female	Medium	Positive	Strong	Negative
95	RWB036	93	Gatsibo	Ankole	Female	Young	Positive	Strong	Positive
96	RWB037	93	Gatsibo	Ankole	Female	Medium	Positive	Strong	Positive
97	RWB038	93	Gatsibo	Ankole	Female	Old	Positive	Strong	Positive
98	RWB039	93	Gatsibo	Ankole	Female	Medium	Positive	Strong	Positive
99	RWB040	93	Gatsibo	Ankole	Female	Old	Positive	Strong	Positive
100	RWB044	93	Gatsibo	Ankole	Female	Medium	Positive	Strong	Positive
101	RWB045	93	Gatsibo	Ankole	Female	Medium	Positive	Strong	Positive
102	RWB047	93	Gatsibo	Ankole	Female	Old	Positive	Strong	Positive
103	RWB048	93	Gatsibo	Ankole	Female	Old	Positive	Strong	Positive
104	RWB051	93	Gatsibo	Ankole	Female	Medium	Positive	Strong	Positive
105	RWB052	93	Gatsibo	Ankole	Female	Old	Positive	Medium	Positive
106	RWB053	93	Gatsibo	Ankole	Female	Medium	Positive	Strong	Positive
107	RWB054	93	Gatsibo	Ankole	Female	Medium	Positive	Strong	Positive
108	RWB055	93	Gatsibo	Ankole	Female	Old	Positive	Strong	Positive
109	RWB056	93	Gatsibo	Ankole	Female	Medium	Positive	Strong	Positive
110	RWB057	93	Gatsibo	Ankole	Female	Medium	Positive	Medium	Positive
111	RWB059	93	Gatsibo	Ankole	Female	Old	Positive	Medium	Positive
112	RWB060	93	Gatsibo	Ankole	Female	Medium	Positive	Medium	Positive
113	RWB061	93	Gatsibo	Ankole	Female	Medium	Positive	Medium	Positive
114	RWB063	93	Gatsibo	Ankole	Female	Old	Positive	Strong	Positive
115	RWB064	93	Gatsibo	Ankole	Female	Medium	Positive	Medium	Positive
116	RWB066	93	Gatsibo	Ankole	Female	Medium	Positive	Strong	Positive
117	RWB067	93	Gatsibo	Ankole	Female	Medium	Positive	Strong	Positive
118	RWB068	93	Gatsibo	Ankole	Female	Medium	Positive	Strong	Positive
119	RWB070	93	Gatsibo	Ankole	Female	Old	Positive	Strong	Positive
120	RWB071	93	Gatsibo	Ankole	Female	Old	Positive	Strong	Positive
121	RWB073	93	Gatsibo	Ankole	Male	Old	Positive	Medium	Positive
122	RWB074	93	Gatsibo	Ankole	Female	Medium	Positive	Strong	Positive
123	RWB075	93	Gatsibo	Ankole	Female	Medium	Positive	Medium	Positive
124	RWB076	93	Gatsibo	Ankole	Female	Old	Positive	Medium	Positive
125	RWB077	93	Gatsibo	Ankole	Female	Old	Positive	Strong	Positive
126	RWB091	94	Gatsibo	crossbreed	Female	Old	Positive	Medium	Positive
127	RWB111	95	Gatsibo	crossbreed	Female	Medium	Positive	Strong	Positive
128	RWB120	96	Gatsibo	crossbreed	Female	Old	Positive	Strong	Positive
129	RWB125	96	Gatsibo	Ankole	Female	Medium	Positive	Medium	Positive
130	RWB149	96	Gatsibo	Ankole	Female	Medium	Positive	Strong	Positive
131	RWB158	96	Gatsibo	crossbreed	Female	Old	Positive	Strong	Positive
132	RWB165	96	Gatsibo	crossbreed	Male	Young	Positive	Strong	Positive
133	RWB220	103	Gatsibo	crossbreed	Female	Old	Positive	Strong	Positive
134	BG15	105	Nyabihu	crossbreed	Female	Old	Positive	Strong	Positive
135	BG51	110	Nyabihu	crossbreed	Female	Old	Positive	Strong	Positive
136	BG57	110	Nyabihu	crossbreed	Female	Medium	Positive	Strong	Negative
137	BG65	112	Nyabihu	crossbreed	Female	Old	Positive	Weak	Negative
138	BG66	112	Nyabihu	crossbreed	Female	Medium	Positive	Weak	Negative
139	BG67	112	Nyabihu	crossbreed	Female	Old	Positive	Weak	Negative
140	BG71	112	Nyabihu	crossbreed	Female	Old	Positive	Weak	Negative
141	BG72	112	Nyabihu	crossbreed	Female	Medium	Positive	Weak	Negative
142	BG73	113	Nyabihu	crossbreed	Female	Medium	Positive	Weak	Negative
143	BG84	114	Nyabihu	crossbreed	Female	Medium	Positive	Weak	Negative
144	BG92	115	Nyabihu	crossbreed	Female	Medium	Positive	Weak	Negative
145	ND019	130	Kayonza	Ankole	Female	Old	Positive	Medium	Positive
146	ND025	130	Kayonza	Ankole	Female	Old	Positive	Medium	Positive
147	ND041	133	Kayonza	crossbreed	Female	Medium	Positive	Weak	Negative
148	ND043	134	Kayonza	crossbreed	Female	Old	Positive	Weak	Negative
149	ND047	134	Kayonza	crossbreed	Female	Medium	Positive	Medium	Positive
150	ND67	135	Kayonza	crossbreed	Female	Medium	Positive	Strong	Positive
151	ND70	136	Kayonza	crossbreed	Female	Medium	Positive	Strong	Positive
152	RWK72	137	Kayonza	crossbreed	Male	Old	Positive	Strong	Negative
153	RWK73	137	Kayonza	crossbreed	Female	Medium	Positive	Weak	Negative
154	RWK74	137	Kayonza	crossbreed	Female	Medium	Positive	Weak	Negative
155	RWK77	138	Kayonza	crossbreed	Male	Young	Positive	Strong	Positive
156	RWK 78	138	Kayonza	Ankole	Male	Young	Positive	Weak	Negative
157	RWK 79	138	Kayonza	Ankole	Male	Young	Positive	Strong	Positive
158	RWK81	139	Kayonza	crossbreed	Female	Old	Positive	Weak	Negative
159	RWK82	139	Kayonza	crossbreed	Female	Medium	Positive	Weak	Negative
160	RWK83	139	Kayonza	crossbreed	Female	Old	Positive	Weak	Negative
161	RWK84	139	Kayonza	crossbreed	Female	Medium	Positive	Strong	Positive
162	MW87	140	Kayonza	crossbreed	Female	Old	Positive	Strong	Positive
163	MW88	140	Kayonza	Ankole	Female	Young	Positive	Strong	Positive
164	MW89	140	Kayonza	Ankole	Female	Old	Positive	Weak	Negative
165	MW91	140	Kayonza	Ankole	Female	Old	Positive	Weak	Negative
166	MW92	140	Kayonza	Ankole	Female	Medium	Positive	Strong	Positive
167	MW93	140	Kayonza	Ankole	Female	Medium	Positive	Strong	Positive
168	MW94	140	Kayonza	Ankole	Female	Old	Positive	Weak	Negative
169	MW95	141	Kayonza	crossbreed	Male	Young	Positive	Medium	Negative
170	MW96	141	Kayonza	crossbreed	Female	Old	Positive	Medium	Negative
171	MW97	141	Kayonza	crossbreed	Female	Old	Positive	Strong	Negative
172	MW103	142	Kayonza	crossbreed	Female	Old	Positive	Weak	Negative
173	MW104	142	Kayonza	Ankole	Female	Medium	Positive	Weak	Negative
174	MW108	143	Kayonza	Ankole	Female	Young	Positive	Strong	Positive
175	MW109	143	Kayonza	Ankole	Female	Young	Positive	Weak	Negative
176	MW111	143	Kayonza	crossbreed	Female	Old	Positive	Weak	Negative
177	MW113	143	Kayonza	Ankole	Female	Medium	Positive	Weak	Negative
178	MW114	144	Kayonza	Ankole	Female	Old	Positive	Strong	Positive
179	MW119	144	Kayonza	Ankole	Female	Old	Positive	Weak	Negative
180	MW132	144	Kayonza	Ankole	Female	Old	Positive	Weak	Negative
181	MW140	144	Kayonza	Ankole	Female	Old	Positive	Weak	Negative
182	MW142	144	Kayonza	Ankole	Female	Medium	Positive	Weak	Negative
183	MW143	144	Kayonza	Ankole	Female	Old	Positive	Weak	Negative
184	MW149	144	Kayonza	Ankole	Female	Medium	Positive	Strong	Positive
185	MW155	146	Kayonza	Ankole	Female	Medium	Positive	Medium	Positive
186	MW158	147	Kayonza	Ankole	Female	Old	Positive	Strong	Positive
187	MW162	147	Kayonza	Ankole	Female	Old	Positive	Strong	Positive
188	GAH241	156	Kayonza	Ankole	Female	Old	Positive	Weak	Negative
189	GAH245	157	Kayonza	Ankole	Female	Old	Positive	Medium	Positive
190	GAH247	157	Kayonza	Ankole	Female	Old	Positive	Strong	Positive
191	GAH248	157	Kayonza	Ankole	Female	Old	Positive	Strong	Positive
192	GAH250	157	Kayonza	Ankole	Female	Old	Positive	Strong	Positive
193	GAH254	158	Kayonza	Ankole	Female	Medium	Positive	Medium	Positive
194	MUR266	160	Kayonza	Ankole	Female	Old	Positive	Strong	Positive
195	MUR268	160	Kayonza	Ankole	Female	Old	Positive	Strong	Positive
196	MUR286	163	Kayonza	Ankole	Female	Old	Positive	Strong	Positive
197	MUR288	164	Kayonza	Ankole	Female	Medium	Positive	Strong	Positive
198	MUR289	164	Kayonza	Ankole	Female	Old	Positive	Weak	Negative
199	MUR293	164	Kayonza	Ankole	Female	Old	Positive	Weak	Negative
200	MUR294	164	Kayonza	Ankole	Female	Medium	Positive	Weak	Negative
201	MUR298	164	Kayonza	Ankole	Female	Medium	Positive	Strong	Positive
202	MUR300	164	Kayonza	Ankole	Female	Old	Positive	Strong	Positive
203	MUR324	166	Kayonza	Ankole	Female	Old	Positive	Strong	Positive
204	MUR327	166	Kayonza	Ankole	Female	Medium	Positive	Strong	Positive
205	MUR328	167	Kayonza	Ankole	Female	Old	Positive	Medium	Positive
206	MUR340	168	Kayonza	Ankole	Female	Medium	Positive	Strong	Positive
207	MUR343	168	Kayonza	Ankole	Female	Old	Positive	Weak	Negative
208	MUR344	168	Kayonza	Ankole	Female	Old	Positive	Strong	Positive
209	MUR345	168	Kayonza	Ankole	Female	Old	Positive	Weak	Negative
210	MUR347	169	Kayonza	Ankole	Female	Medium	Positive	Weak	Negative
211	MUR348	169	Kayonza	Ankole	Female	Young	Positive	Weak	Negative
212	MUR349	169	Kayonza	Ankole	Female	Old	Positive	Weak	Negative
213	MUR351	170	Kayonza	Ankole	Female	Old	Positive	Strong	Positive
214	MUR353	170	Kayonza	Ankole	Female	Old	Positive	Weak	Negative
215	MUR354	170	Kayonza	Ankole	Female	Old	Positive	Weak	Negative
216	MUR355	170	Kayonza	Ankole	Female	Medium	Positive	Weak	Negative
217	MUR356	170	Kayonza	Ankole	Female	Old	Positive	Medium	Negative
218	MUR358	170	Kayonza	Ankole	Female	Old	Positive	Medium	Positive
219	MUR359	170	Kayonza	Ankole	Female	Old	Positive	Medium	Negative
220	MUR361	170	Kayonza	Ankole	Female	Old	Positive	Medium	Negative
221	MUR362	170	Kayonza	Ankole	Female	Old	Positive	Strong	Positive
222	MUR363	170	Kayonza	Ankole	Female	Medium	Positive	Weak	Negative
223	MUR365	170	Kayonza	Ankole	Female	Old	Positive	Medium	Negative
224	MUR372	171	Kayonza	Ankole	Female	Old	Positive	Weak	Negative
225	MUR373	171	Kayonza	Ankole	Female	Old	Positive	Weak	Negative
226	MUR378	172	Kayonza	Ankole	Female	Medium	Positive	Strong	Positive
227	MUR383	172	Kayonza	Ankole	Female	Medium	Positive	Weak	Negative
228	KNG 028	177	Musanze	crossbreed	Female	Old	Positive	Strong	Positive
229	KNG 029	177	Musanze	crossbreed	Female	Old	Positive	Strong	Positive
230	KNG 030	177	Musanze	crossbreed	Female	Old	Positive	Strong	Positive
231	KNG 031	177	Musanze	crossbreed	Female	Old	Positive	Strong	Positive
232	KNG 035	177	Musanze	crossbreed	Female	Old	Positive	Weak	Positive
233	KNG 183	196	Musanze	crossbreed	Female	Young	Positive	Weak	Negative
234	KNG 206	198	Musanze	crossbreed	Female	Old	Positive	Weak	Negative
235	KNG 211	198	Musanze	crossbreed	Female	Medium	Positive	Weak	Negative
236	KNG 212	198	Musanze	crossbreed	Female	Old	Positive	Weak	Negative
237	KNG 213	198	Musanze	crossbreed	Female	Old	Positive	Weak	Negative
238	KNG 215	198	Musanze	crossbreed	Female	Medium	Positive	Strong	Positive
239	KNG 220	198	Musanze	crossbreed	Female	Old	Positive	Weak	Negative
240	KNG 221	198	Musanze	crossbreed	Female	Old	Positive	Strong	Positive
241	ND 034	199	Gasabo	crossbreed	Female	Medium	Positive	Weak	Negative
242	ND 035	199	Gasabo	crossbreed	Female	Medium	Positive	Weak	Negative
243	ND 038	199	Gasabo	crossbreed	Female	Medium	Positive	Weak	Negative
244	ND 040	199	Gasabo	crossbreed	Female	Old	Positive	Weak	Negative
245	ND 041	199	Gasabo	crossbreed	Female	Young	Positive	Weak	Negative
246	ND 043	199	Gasabo	crossbreed	Female	Young	Positive	Weak	Negative
247	ND 044	199	Gasabo	crossbreed	Female	Young	Positive	Weak	Negative
248	ND 049	199	Gasabo	crossbreed	Male	Young	Positive	Weak	Negative
249	ND 50	199	Gasabo	crossbreed	Female	Young	Positive	Weak	Negative
250	ND 55	200	Gasabo	crossbreed	Female	Medium	Positive	Weak	Negative
251	ND 203	211	Gasabo	crossbreed	Female	Medium	Positive	Weak	Negative
252	ND 204	211	Gasabo	crossbreed	Female	Old	Positive	Weak	Negative
253	ND 206	211	Gasabo	crossbreed	Female	Old	Positive	Weak	Negative
254	ND 207	211	Gasabo	crossbreed	Female	Medium	Positive	Weak	Negative
255	ND 208	211	Gasabo	crossbreed	Female	Medium	Positive	Weak	Negative
256	ND 209	211	Gasabo	crossbreed	Female	Old	Positive	Weak	Negative
257	ND 210	211	Gasabo	crossbreed	Female	Medium	Positive	Weak	Negative
258	ND 211	211	Gasabo	crossbreed	Female	Young	Positive	Weak	Negative
259	ND 212	211	Gasabo	crossbreed	Female	Young	Positive	Weak	Negative
260	ND 216	211	Gasabo	crossbreed	Male	Young	Positive	Weak	Negative

## Sheet: Herd risk Factors
Herd No	Educat level	Herd category	Herd composition	Grazing system	Proximity to wildlife	Endemic diseases	Sharing H2O	Fenced fram	Infertility cases	History of Abortions	Knowledge of Brucellosis	Vaccination	Mating	Own bull	Access to Vet services	Regular testing	Disinf	Introduction of new cattle	Screening test	Feeding abortion tissues to dogs	RBT&ELISA
1	Primary	Small	cattleonly	Freegrazing	No	VD	No	Yes	Yes	No	Yes	No	Natural	No	Yes	No	No	Yes	No	No	Negative
2	none	Medium	cattleonly	Freegrazing	No	VD	No	Yes	Yes	No	Yes	No	AI	NA	Yes	No	No	No	NA	No	Negative
3	tertsec	Medium	cattleSR	Freegrazing	No	VD	No	Yes	No	No	Yes	No	Natural	No	No	No	No	Yes	No	No	Negative
4	none	Medium	cattleSR	Freegrazing	No	Brucellosis	No	No	Yes	Yes	Yes	No	Natural	Yes	No	No	No	Yes	No	Yes	Positive
5	tertsec	Small	cattleonly	Freegrazing	No	VD	No	Yes	No	Yes	Yes	No	Natural	No	No	No	No	Yes	No	Yes	Negative
6	tertsec	Small	cattleonly	Freegrazing	No	VD	No	No	No	Yes	Yes	No	Natural	No	No	No	No	No	NA	No	Negative
7	none	Medium	cattleonly	Freegrazing	No	Brucellosis	No	No	Yes	No	Yes	No	Natural	No	No	No	No	Yes	No	No	Positive
8	none	Medium	cattleonly	Freegrazing	No	VD	No	Yes	No	Yes	Yes	No	Natural	Yes	No	Yes	No	Yes	No	Yes	Negative
9	tertsec	Medium	cattleonly	Freegrazing	Yes	VD	No	Yes	Yes	No	Yes	No	Natural	No	No	Yes	No	No	NA	No	Negative
10	none	Large	cattleonly	Freegrazing	No	Brucellosis	No	No	Yes	Yes	Yes	No	Natural	No	No	No	No	Yes	No	No	Negative
11	tertsec	Large	cattleSR	Freegrazing	No	VD	No	Yes	Yes	Yes	Yes	No	Natural	Yes	No	No	No	Yes	No	Yes	Negative
12	none	Medium	cattleonly	Freegrazing	No	VD	No	Yes	Yes	No	Yes	No	Natural	Yes	No	No	No	Yes	No	No	Negative
13	Primary	Medium	cattleSR	Freegrazing	Yes	VD	Yes	Yes	Yes	Yes	Yes	Yes	Natural	No	Yes	No	No	Yes	No	Yes	Positive
14	Primary	Medium	cattleonly	Freegrazing	Yes	Brucellosis	No	Yes	Yes	No	Yes	Yes	Natural	Yes	Yes	No	Yes	Yes	No	No	Negative
15	tertsec	Medium	cattleSR	Freegrazing	Yes	Brucellosis	No	Yes	Yes	Yes	Yes	Yes	Natural	Yes	Yes	Yes	No	Yes	No	Yes	Positive
16	none	Medium	cattleSR	Freegrazing	Yes	Brucellosis	Yes	No	Yes	No	Yes	Yes	Natural	Yes	Yes	Yes	No	No	NA	No	Negative
17	Primary	Medium	cattleonly	Freegrazing	Yes	VD	No	Yes	Yes	Yes	Yes	Yes	Natural	Yes	Yes	Yes	Yes	No	NA	Yes	Negative
18	none	Medium	cattleSR	Freegrazing	No	Brucellosis	Yes	Yes	Yes	Yes	Yes	No	Natural	Yes	No	No	No	No	NA	Yes	Positive
19	tertsec	Medium	cattleSR	Freegrazing	Yes	Brucellosis	Yes	Yes	Yes	No	Yes	No	Natural	Yes	No	Yes	No	No	NA	No	Negative
20	none	Medium	cattleonly	Freegrazing	Yes	Brucellosis	Yes	Yes	Yes	Yes	Yes	No	Natural	No	No	No	No	Yes	No	No	Negative
21	none	Medium	cattleSR	Freegrazing	Yes	Brucellosis	Yes	Yes	Yes	Yes	Yes	No	Natural	Yes	Yes	Yes	No	Yes	No	Yes	Positive
22	Primary	Large	cattleonly	Freegrazing	Yes	Brucellosis	Yes	Yes	Yes	Yes	Yes	No	Natural	Yes	Yes	Yes	No	Yes	No	No	Positive
23	none	Medium	cattleSR	Freegrazing	No	Brucellosis	No	Yes	Yes	Yes	Yes	No	Natural	No	Yes	No	No	Yes	No	Yes	Positive
24	Primary	Medium	cattleSR	Freegrazing	Yes	Brucellosis	Yes	Yes	No	No	No	No	Natural	Yes	Yes	Yes	No	No	NA	No	Negative
25	none	Medium	cattleSR	Freegrazing	Yes	VD	Yes	Yes	Yes	No	Yes	No	Natural	Yes	Yes	No	No	Yes	No	No	Negative
26	tertsec	Large	cattleonly	Freegrazing	Yes	Brucellosis	Yes	Yes	Yes	No	Yes	No	Natural	Yes	No	No	No	No	NA	No	Negative
27	Primary	Medium	cattleonly	Freegrazing	Yes	VD	Yes	Yes	Yes	Yes	Yes	Yes	Natural	Yes	Yes	No	No	Yes	No	No	Positive
28	Primary	Small	cattleonly	Freegrazing	Yes	Brucellosis	Yes	Yes	Yes	No	Yes	Yes	Natural	No	Yes	Yes	No	Yes	No	No	Positive
29	Primary	Medium	cattleSR	Freegrazing	Yes	VD	Yes	Yes	Yes	No	Yes	No	Natural	Yes	Yes	No	No	Yes	No	Yes	Positive
30	Primary	Small	cattleonly	Zerograzing	No	Brucellosis	No	Yes	Yes	Yes	No	No	AI	NA	Yes	No	No	Yes	No	No	Positive
31	Primary	Small	cattleonly	Zerograzing	No	VD	No	Yes	Yes	Yes	No	No	Natural	Yes	Yes	No	No	Yes	No	Yes	Negative
32	tertsec	Large	cattleSR	Freegrazing	Yes	VD	No	Yes	Yes	Yes	Yes	No	Natural	Yes	Yes	Yes	No	Yes	Yes	Yes	Negative
33	none	Medium	cattleonly	Freegrazing	No	VD	Yes	No	No	Yes	Yes	No	Natural	Yes	Yes	Yes	No	Yes	No	No	Negative
34	tertsec	Small	cattleonly	Zerograzing	No	VD	No	Yes	No	No	Yes	No	Natural	No	Yes	No	No	No	NA	No	Negative
35	Primary	Small	cattleonly	Zerograzing	No	VD	No	Yes	No	No	Yes	Yes	Natural	No	No	No	No	Yes	No	No	Positive
36	tertsec	Small	cattleonly	Zerograzing	No	VD	No	Yes	No	No	No	No	Natural	No	No	No	No	No	NA	No	Negative
37	tertsec	Medium	cattleonly	Zerograzing	No	Brucellosis	No	Yes	No	Yes	Yes	No	AI	NA	Yes	No	No	Yes	No	Yes	Positive
38	tertsec	Medium	cattleonly	Zerograzing	No	VD	No	Yes	No	No	Yes	No	Natural	No	Yes	No	No	Yes	Yes	No	Negative
39	tertsec	Small	cattleonly	Zerograzing	No	VD	No	Yes	Yes	No	No	No	AI	NA	Yes	No	No	No	NA	No	Negative
40	Primary	Medium	cattleSR	Freegrazing	No	VD	No	Yes	No	No	Yes	No	Natural	Yes	No	No	No	Yes	No	No	Negative
41	Primary	Large	cattleonly	Freegrazing	No	VD	No	Yes	Yes	Yes	Yes	No	Natural	Yes	No	No	No	No	NA	No	Negative
42	none	Medium	cattleonly	Zerograzing	No	VD	Yes	Yes	No	No	Yes	Yes	Natural	Yes	Yes	Yes	No	Yes	No	No	Negative
43	none	Medium	cattleonly	Freegrazing	No	VD	No	Yes	No	No	Yes	Yes	Natural	No	No	No	No	No	NA	No	Negative
44	tertsec	Medium	cattleSR	Zerograzing	No	VD	No	Yes	No	No	Yes	Yes	AI	NA	No	No	No	No	NA	Yes	Negative
45	none	Large	cattledog	Freegrazing	Yes	VD	Yes	Yes	No	Yes	Yes	No	Natural	No	No	No	No	No	NA	Yes	Positive
46	tertsec	Medium	cattledog	Freegrazing	Yes	VD	Yes	No	No	No	Yes	No	AI	NA	No	No	No	No	NA	Yes	Negative
47	tertsec	Large	cattledog	Freegrazing	Yes	VD	Yes	No	No	No	Yes	No	Natural	Yes	No	No	No	No	NA	Yes	Positive
48	Primary	Small	cattleSR	Zerograzing	No	VD	Yes	No	No	No	No	No	Natural	No	No	No	No	No	NA	No	Negative
49	tertsec	Medium	cattledog	Zerograzing	No	VD	Yes	No	No	Yes	Yes	No	AI	NA	No	No	No	No	NA	Yes	Negative
50	Primary	Large	cattledog	Freegrazing	No	VD	Yes	No	No	No	Yes	No	Natural	Yes	No	No	No	No	NA	Yes	Negative
51	tertsec	Medium	cattledog	Freegrazing	No	VD	No	Yes	No	Yes	Yes	No	AI	NA	No	No	No	No	NA	Yes	Negative
52	Primary	Large	cattleonly	Freegrazing	No	VD	Yes	No	No	No	Yes	No	Natural	No	No	No	No	No	NA	No	Positive
53	tertsec	Large	cattledog	Freegrazing	No	VD	No	No	No	No	Yes	No	Natural	Yes	No	No	No	No	NA	Yes	Negative
54	none	Medium	cattledog	Zerograzing	No	VD	Yes	No	No	No	Yes	No	Natural	No	No	No	No	No	NA	Yes	Negative
55	tertsec	Medium	cattledog	Zerograzing	No	VD	Yes	No	No	No	Yes	No	AI	NA	No	No	No	No	NA	Yes	Negative
56	tertsec	Large	cattleonly	Freegrazing	No	VD	Yes	No	No	No	Yes	No	Natural	No	No	No	No	No	NA	Yes	Negative
57	none	Medium	cattleonly	Zerograzing	No	VD	Yes	Yes	No	No	Yes	No	Natural	No	No	No	No	No	NA	No	Negative
58	none	Medium	cattledog	Zerograzing	No	VD	Yes	Yes	No	Yes	Yes	No	Natural	Yes	No	No	No	No	NA	Yes	Positive
59	Primary	Large	cattleonly	Freegrazing	No	VD	Yes	Yes	No	No	Yes	No	Natural	No	No	No	No	No	NA	No	Positive
60	Primary	Medium	cattleSR	Zerograzing	No	VD	Yes	Yes	No	No	Yes	No	AI	NA	No	No	No	No	NA	No	Negative
61	tertsec	Large	cattledog	Freegrazing	No	VD	Yes	No	No	Yes	Yes	No	AI	NA	No	No	No	No	NA	Yes	Negative
62	Primary	Medium	cattledog	Freegrazing	No	VD	Yes	No	No	No	Yes	No	Natural	No	No	No	No	No	NA	Yes	Negative
63	tertsec	Medium	cattledog	Freegrazing	No	VD	Yes	No	No	No	Yes	No	AI	NA	No	No	No	No	NA	Yes	Positive
64	Primary	Medium	cattledog	Freegrazing	No	VD	Yes	No	No	Yes	Yes	No	AI	NA	No	No	No	No	NA	Yes	Negative
65	Primary	Medium	cattledog	Freegrazing	No	VD	Yes	No	No	No	Yes	No	Natural	No	No	No	No	No	NA	Yes	Negative
66	Primary	Medium	cattledog	Zerograzing	No	VD	Yes	No	No	No	Yes	No	Natural	No	No	No	No	No	NA	Yes	Positive
67	Primary	Large	cattledog	Freegrazing	No	VD	Yes	No	No	Yes	Yes	No	Natural	No	No	No	No	No	NA	Yes	Positive
68	none	Small	cattleSR	Zerograzing	No	VD	Yes	No	No	No	Yes	No	Natural	No	No	No	No	No	NA	No	Positive
69	Primary	Large	cattleonly	Freegrazing	Yes	Brucellosis	Yes	No	Yes	Yes	Yes	No	Natural	Yes	No	Yes	No	No	NA	No	Negative
70	tertsec	Medium	cattleSR	Freegrazing	Yes	Brucellosis	Yes	No	Yes	No	Yes	No	Natural	Yes	No	No	No	Yes	No	No	Negative
71	none	Medium	cattleSR	Freegrazing	Yes	Brucellosis	Yes	No	Yes	Yes	Yes	No	Natural	Yes	No	No	No	No	NA	No	Negative
72	tertsec	Large	cattleSR	Freegrazing	Yes	Brucellosis	Yes	Yes	Yes	No	Yes	No	Natural	Yes	No	No	No	Yes	No	No	Negative
73	none	Medium	cattleonly	Freegrazing	Yes	VD	Yes	No	No	Yes	Yes	No	Natural	Yes	Yes	No	No	Yes	No	No	Positive
74	Primary	Medium	cattleonly	Freegrazing	No	VD	Yes	No	Yes	Yes	Yes	No	Natural	Yes	No	No	No	Yes	No	Yes	Positive
75	none	Small	cattleonly	Freegrazing	No	VD	No	No	Yes	Yes	Yes	No	Natural	Yes	No	No	No	Yes	No	No	Positive
76	none	Medium	cattledog	Freegrazing	No	VD	Yes	No	No	No	Yes	No	Natural	No	No	No	No	No	NA	Yes	Negative
77	none	Medium	cattledog	Freegrazing	No	VD	Yes	No	No	No	Yes	No	Natural	No	No	No	No	No	NA	Yes	Negative
78	tertsec	Medium	cattledog	Freegrazing	No	VD	Yes	No	No	No	Yes	No	Natural	No	No	No	No	No	NA	Yes	Negative
79	Primary	Small	cattledog	Freegrazing	No	VD	Yes	No	No	No	Yes	No	Natural	No	No	No	No	No	NA	Yes	Negative
80	Primary	Small	cattleSR	Freegrazing	No	Brucellosis	Yes	No	No	Yes	No	No	Natural	Yes	Yes	No	No	Yes	No	No	Negative
81	none	Medium	cattleonly	Freegrazing	Yes	Brucellosis	Yes	Yes	Yes	No	Yes	No	Natural	Yes	Yes	No	No	No	NA	No	Negative
82	none	Medium	cattleonly	Freegrazing	No	Brucellosis	Yes	Yes	Yes	Yes	Yes	No	Natural	Yes	No	No	No	Yes	No	No	Negative
83	none	Medium	cattleonly	Freegrazing	Yes	Brucellosis	Yes	Yes	Yes	No	Yes	Yes	Natural	Yes	Yes	Yes	No	No	NA	No	Negative
84	Primary	Small	cattleSR	Freegrazing	Yes	VD	Yes	Yes	No	No	No	No	Natural	Yes	Yes	No	No	Yes	No	No	Negative
85	none	Medium	cattleSR	Freegrazing	No	Brucellosis	Yes	Yes	Yes	No	Yes	No	Natural	Yes	Yes	No	No	No	NA	No	Negative
86	none	Medium	cattleSR	Freegrazing	No	VD	No	Yes	Yes	Yes	Yes	No	AI	NA	Yes	No	No	Yes	No	Yes	Positive
87	Primary	Small	cattleSR	Freegrazing	No	Brucellosis	No	Yes	Yes	Yes	Yes	No	Natural	No	Yes	Yes	No	Yes	No	Yes	Positive
88	tertsec	Medium	cattledog	Freegrazing	No	HPD	Yes	No	No	Yes	Yes	No	Natural	No	No	No	No	No	NA	Yes	Negative
89	Primary	Medium	cattleSR	Freegrazing	No	HPD	Yes	No	No	No	Yes	No	Natural	No	No	No	No	No	NA	Yes	Positive
90	Primary	Small	cattleonly	Freegrazing	Yes	HPD	Yes	Yes	Yes	Yes	Yes	No	Natural	No	No	No	No	Yes	No	No	Positive
91	none	Medium	cattleSR	Freegrazing	No	HPD	Yes	No	No	No	Yes	No	Natural	No	No	No	No	No	NA	Yes	Positive
92	none	Large	cattledog	Freegrazing	No	HPD	Yes	No	No	Yes	Yes	No	Natural	No	No	No	No	No	NA	Yes	Positive
93	none	Large	cattledog	Freegrazing	Yes	HPD	Yes	Yes	Yes	Yes	Yes	No	Natural	No	No	No	No	Yes	No	Yes	Positive
94	none	Medium	cattleSR	Freegrazing	No	HPD	Yes	No	No	No	Yes	No	Natural	No	No	No	No	No	NA	Yes	Positive
95	Primary	Medium	cattleSR	Freegrazing	No	HPD	Yes	No	No	No	Yes	No	Natural	No	No	No	No	No	NA	Yes	Positive
96	Primary	Large	cattleSR	Freegrazing	Yes	Brucellosis	Yes	Yes	Yes	Yes	Yes	Yes	Natural	Yes	Yes	No	No	Yes	No	Yes	Positive
97	Primary	Medium	cattledog	Zerograzing	No	HPD	Yes	No	No	No	Yes	No	Natural	No	No	No	No	No	NA	Yes	Negative
98	none	Large	cattledog	Zerograzing	No	HPD	Yes	Yes	No	No	No	No	Natural	Yes	No	No	No	Yes	No	Yes	Negative
99	Primary	Small	cattledog	Zerograzing	No	HPD	Yes	Yes	Yes	Yes	Yes	No	AI	na	Yes	No	No	No	NA	Yes	Negative
100	tertsec	Medium	cattleonly	Zerograzing	No	Brucellosis	Yes	No	Yes	No	Yes	Yes	AI	na	Yes	No	No	No	NA	No	Negative
101	Primary	Small	cattleonly	Zerograzing	No	Brucellosis	Yes	Yes	Yes	No	Yes	No	AI	na	Yes	No	No	No	NA	No	Negative
102	Primary	Medium	cattledog	Freegrazing	No	HPD	Yes	No	No	No	Yes	No	Natural	No	No	No	No	No	NA	Yes	Negative
103	Primary	Medium	cattleonly	Freegrazing	Yes	Brucellosis	Yes	Yes	No	No	Yes	No	Natural	Yes	Yes	No	No	Yes	No	No	Positive
104	none	Medium	cattleonly	Freegrazing	No	VD	Yes	No	Yes	Yes	No	Yes	Natural	Yes	Yes	No	No	No	NA	No	Negative
105	none	Small	cattleonly	Freegrazing	No	VD	Yes	No	Yes	No	Yes	No	Natural	No	Yes	Yes	No	No	NA	No	Positive
106	none	Small	cattleonly	Freegrazing	No	VD	Yes	No	No	No	Yes	Yes	Natural	No	Yes	Yes	No	No	NA	No	Negative
107	none	Medium	cattleonly	Freegrazing	No	VD	Yes	No	Yes	Yes	Yes	Yes	Natural	No	Yes	Yes	No	Yes	No	Yes	Negative
108	none	Medium	cattleonly	Freegrazing	No	VD	Yes	No	No	No	No	Yes	Natural	No	Yes	No	No	No	NA	No	Negative
109	none	Medium	cattleonly	Freegrazing	No	VD	Yes	No	No	No	No	No	Natural	No	No	No	No	Yes	No	No	Negative
110	none	Medium	cattleonly	Freegrazing	No	VD	Yes	No	No	Yes	No	No	Natural	No	No	No	No	Yes	No	No	Positive
111	Primary	Medium	cattleonly	Freegrazing	No	VD	Yes	No	No	No	No	No	Natural	Yes	Yes	No	No	Yes	No	No	Negative
112	Primary	Small	cattleonly	Freegrazing	No	VD	Yes	No	No	Yes	No	No	Natural	Yes	Yes	No	No	Yes	No	No	Negative
113	Primary	Medium	cattleonly	Freegrazing	No	VD	Yes	No	No	No	Yes	Yes	Natural	No	Yes	Yes	No	Yes	No	No	Negative
114	Primary	Medium	cattleonly	Freegrazing	No	VD	Yes	No	Yes	Yes	Yes	Yes	Natural	No	Yes	Yes	No	Yes	No	No	Negative
115	Primary	Medium	cattleonly	Freegrazing	No	VD	Yes	No	No	Yes	No	Yes	Natural	No	Yes	Yes	No	Yes	No	Yes	Negative
116	Primary	Medium	cattleonly	Freegrazing	No	VD	No	No	No	No	No	No	Natural	Yes	Yes	Yes	No	Yes	No	No	Negative
117	none	Medium	cattleonly	Freegrazing	No	VD	Yes	No	No	No	No	Yes	AI	na	Yes	Yes	No	No	NA	No	Negative
118	Primary	Medium	cattledog	Freegrazing	No	HPD	Yes	No	No	No	Yes	No	Natural	No	No	No	No	No	NA	Yes	Negative
119	Primary	Medium	cattleonly	Freegrazing	No	VD	Yes	No	Yes	Yes	Yes	No	Natural	No	Yes	Yes	No	No	NA	No	Negative
120	tertsec	Medium	cattleonly	Freegrazing	No	Mastitis	Yes	No	No	No	Yes	No	Natural	No	Yes	Yes	No	Yes	No	No	Negative
121	Primary	Medium	cattleonly	Freegrazing	No	Mastitis	Yes	No	Yes	No	Yes	No	Natural	Yes	Yes	Yes	No	No	NA	No	Negative
122	Primary	Medium	cattleonly	Freegrazing	No	HPD	Yes	No	No	No	Yes	Yes	Natural	Yes	Yes	Yes	No	Yes	No	No	Negative
123	Primary	Medium	cattleonly	Freegrazing	No	Mastitis	Yes	No	Yes	Yes	Yes	No	Natural	No	Yes	Yes	No	No	NA	No	Negative
124	Primary	Medium	cattleonly	Freegrazing	Yes	Mastitis	Yes	No	Yes	No	No	Yes	Natural	Yes	Yes	No	No	Yes	No	No	Negative
125	Primary	Medium	cattleonly	Freegrazing	No	Mastitis	Yes	No	Yes	No	Yes	Yes	Natural	Yes	Yes	Yes	No	No	NA	No	Negative
126	none	Medium	cattleonly	Freegrazing	No	Mastitis	Yes	No	No	No	No	No	Natural	Yes	Yes	No	No	No	NA	Yes	Negative
127	Primary	Medium	cattleonly	Freegrazing	Yes	Mastitis	Yes	No	No	No	No	No	Natural	Yes	Yes	Yes	No	Yes	No	No	Negative
128	none	Medium	cattleonly	Freegrazing	No	Mastitis	Yes	Yes	Yes	Yes	No	No	Natural	Yes	No	No	No	No	NA	No	Negative
129	Primary	Medium	cattleSR	Zerograzing	No	VD	Yes	No	Yes	No	Yes	No	Natural	No	Yes	No	No	Yes	No	No	Negative
130	none	Medium	cattledog	Freegrazing	No	HPD	Yes	No	No	No	Yes	No	Natural	No	No	No	No	No	NA	Yes	Positive
131	Primary	Small	cattleSR	Zerograzing	No	VD	Yes	Yes	Yes	No	Yes	No	Natural	No	Yes	No	No	Yes	No	No	Negative
132	none	Small	cattledog	Freegrazing	No	HPD	Yes	No	No	No	Yes	No	Natural	No	No	No	No	No	NA	Yes	Negative
133	tertsec	Medium	cattleonly	Zerograzing	No	VD	Yes	No	No	Yes	Yes	No	Natural	No	Yes	No	No	Yes	No	No	Negative
134	none	Medium	cattledog	Freegrazing	No	HPD	Yes	No	No	No	Yes	No	Natural	No	No	No	No	No	NA	Yes	Positive
135	none	Medium	cattleSR	Freegrazing	No	HPD	Yes	Yes	No	Yes	Yes	No	Natural	No	No	No	No	No	NA	Yes	Positive
136	none	Small	cattleSR	Freegrazing	No	Mastitis	Yes	No	Yes	Yes	No	No	Natural	Yes	No	No	No	Yes	No	Yes	Positive
137	Primary	Small	cattledog	Freegrazing	No	Brucellosis	Yes	Yes	Yes	Yes	Yes	No	Natural	Yes	No	No	No	Yes	No	Yes	Negative
138	none	Medium	cattleonly	Freegrazing	No	Brucellosis	Yes	No	Yes	Yes	Yes	No	Natural	Yes	No	No	No	Yes	No	Yes	Positive
139	Primary	Small	cattledog	Freegrazing	No	Brucellosis	Yes	No	Yes	Yes	Yes	No	Natural	Yes	No	No	No	Yes	No	Yes	Positive
140	Primary	Small	cattleSR	Freegrazing	Yes	Brucellosis	Yes	Yes	Yes	Yes	Yes	No	Natural	No	No	Yes	No	Yes	No	Yes	Positive
141	none	Small	cattledog	Freegrazing	Yes	HPD	Yes	No	Yes	Yes	Yes	No	Natural	No	No	No	No	Yes	No	Yes	Negative
142	none	Small	cattledog	Zerograzing	Yes	HPD	Yes	Yes	Yes	Yes	Yes	No	Natural	No	No	No	No	Yes	No	Yes	Negative
143	none	Small	cattledog	Freegrazing	No	Mastitis	Yes	No	Yes	No	Yes	No	Natural	No	Yes	Yes	No	Yes	No	Yes	Positive
144	none	Large	cattledog	Freegrazing	No	HPD	Yes	Yes	No	Yes	No	No	Natural	Yes	No	No	No	Yes	No	Yes	Positive
145	Primary	Small	cattledog	Freegrazing	No	VD	Yes	No	Yes	No	Yes	No	Natural	No	Yes	No	No	Yes	No	Yes	Negative
146	Primary	Small	cattleonly	Zerograzing	No	VD	Yes	No	Yes	No	Yes	No	Natural	No	Yes	No	No	Yes	No	No	Positive
147	none	Small	cattleonly	Freegrazing	No	VD	Yes	Yes	Yes	Yes	Yes	No	Natural	No	Yes	No	No	Yes	No	No	Positive
148	none	Medium	cattledog	Zerograzing	Yes	Brucellosis	Yes	No	Yes	Yes	Yes	No	Natural	Yes	No	No	No	Yes	No	Yes	Negative
149	none	Medium	cattledog	Zerograzing	Yes	HPD	Yes	Yes	Yes	No	Yes	No	Natural	No	No	No	No	No	NA	Yes	Negative
150	Primary	Small	cattledog	Zerograzing	Yes	HPD	Yes	No	Yes	No	Yes	No	Natural	No	No	No	No	Yes	No	Yes	Negative
151	none	Small	cattledog	Zerograzing	No	HPD	Yes	Yes	No	No	Yes	No	Natural	No	No	No	No	No	NA	Yes	Negative
152	Primary	Small	cattleSR	Zerograzing	Yes	HPD	Yes	No	Yes	Yes	Yes	No	Natural	No	No	No	No	No	NA	Yes	Negative
153	tertsec	Small	cattledog	Zerograzing	Yes	HPD	Yes	Yes	Yes	No	Yes	No	Natural	No	No	No	No	Yes	No	Yes	Negative
154	none	Small	cattleonly	Freegrazing	Yes	HPD	Yes	No	Yes	No	Yes	No	Natural	No	No	No	No	Yes	No	No	Negative
155	none	Small	cattleonly	Freegrazing	Yes	HPD	Yes	Yes	Yes	Yes	Yes	No	Natural	No	No	No	No	No	NA	No	Negative
156	Primary	Small	cattledog	Freegrazing	Yes	HPD	Yes	No	Yes	No	Yes	No	Natural	No	No	No	No	Yes	No	Yes	Negative
157	none	Small	cattleSR	Freegrazing	Yes	HPD	Yes	Yes	Yes	Yes	Yes	No	Natural	No	No	No	No	Yes	No	Yes	Positive
158	Primary	Small	cattledog	Freegrazing	Yes	HPD	Yes	No	Yes	Yes	Yes	No	Natural	No	No	No	No	Yes	No	Yes	Positive
159	none	Medium	cattledog	Freegrazing	No	HPD	Yes	No	No	No	Yes	No	Natural	No	No	No	No	No	NA	Yes	Negative
160	Primary	Small	cattleonly	Freegrazing	Yes	HPD	Yes	No	Yes	Yes	Yes	No	Natural	No	No	No	No	Yes	No	Yes	Positive
161	tertsec	Small	cattledog	Freegrazing	Yes	HPD	Yes	Yes	Yes	Yes	Yes	No	Natural	No	No	No	No	Yes	No	Yes	Negative
162	none	Small	cattledog	Freegrazing	Yes	HPD	Yes	No	Yes	Yes	Yes	No	Natural	No	No	No	No	No	NA	Yes	Negative
163	none	Medium	cattleonly	Freegrazing	Yes	HPD	Yes	Yes	Yes	Yes	Yes	No	Natural	No	No	No	No	Yes	No	No	Positive
164	none	Medium	cattledog	Freegrazing	Yes	HPD	Yes	No	Yes	Yes	Yes	No	Natural	No	No	No	No	Yes	No	Yes	Positive
165	none	Medium	cattledog	Freegrazing	Yes	Brucellosis	Yes	Yes	Yes	No	Yes	No	Natural	Yes	Yes	No	No	Yes	No	Yes	Negative
166	none	Small	cattledog	Zerograzing	Yes	Brucellosis	Yes	No	Yes	Yes	Yes	No	Natural	Yes	Yes	No	No	Yes	No	Yes	Positive
167	none	Small	cattledog	Freegrazing	Yes	Brucellosis	Yes	No	Yes	No	Yes	No	Natural	Yes	Yes	No	No	Yes	No	Yes	Negative
168	none	Small	cattledog	Zerograzing	Yes	Brucellosis	Yes	Yes	Yes	No	Yes	No	Natural	Yes	Yes	No	No	Yes	No	Yes	Positive
169	none	Small	cattleSR	Freegrazing	Yes	Brucellosis	Yes	No	Yes	Yes	Yes	No	Natural	Yes	Yes	No	No	Yes	No	Yes	Negative
170	none	Medium	cattledog	Zerograzing	Yes	Brucellosis	Yes	Yes	Yes	No	Yes	No	Natural	Yes	Yes	No	No	Yes	No	Yes	Positive
171	none	Small	cattledog	Freegrazing	Yes	Brucellosis	Yes	No	Yes	No	Yes	No	Natural	Yes	Yes	No	No	Yes	No	Yes	Negative
172	none	Small	cattleSR	Freegrazing	Yes	Brucellosis	Yes	No	Yes	No	Yes	No	Natural	Yes	Yes	No	No	Yes	No	Yes	Positive
173	Primary	Medium	cattleonly	Zerograzing	Yes	Mastitis	No	Yes	No	No	No	No	Natural	Yes	No	No	No	Yes	No	No	Negative
174	none	Small	cattledog	Zerograzing	No	Mastitis	No	Yes	No	No	No	No	Natural	No	No	No	No	Yes	No	Yes	Negative
175	Primary	Small	cattleSR	Zerograzing	No	Mastitis	No	Yes	No	No	Yes	No	Natural	No	Yes	No	No	No	NA	No	Negative
176	Primary	Medium	cattleonly	Zerograzing	No	Mastitis	Yes	Yes	Yes	Yes	No	No	Natural	No	Yes	No	No	Yes	No	No	Negative
177	Primary	Medium	cattleonly	Freegrazing	No	Mastitis	No	Yes	No	No	Yes	No	Natural	No	No	No	No	Yes	No	No	Positive
178	none	Medium	cattleSR	Zerograzing	Yes	HPD	No	Yes	Yes	No	Yes	No	Natural	No	Yes	No	No	Yes	No	No	Negative
179	none	Small	cattleonly	Zerograzing	No	Mastitis	No	Yes	No	Yes	No	No	Natural	No	Yes	No	No	No	NA	Yes	Negative
180	none	Small	cattleSR	Zerograzing	No	Mastitis	No	Yes	No	No	Yes	Yes	Natural	No	No	No	No	No	NA	No	Negative
181	Primary	Small	cattleonly	Zerograzing	Yes	Mastitis	Yes	Yes	No	No	Yes	No	Natural	No	Yes	No	No	Yes	No	No	Negative
182	none	Small	cattleonly	Zerograzing	No	Mastitis	No	Yes	No	No	No	No	Natural	No	Yes	No	No	Yes	No	No	Negative
183	tertsec	Small	cattleonly	Zerograzing	No	Mastitis	No	Yes	No	No	No	No	Natural	No	Yes	No	No	No	NA	Yes	Negative
184	tertsec	Small	cattleonly	Zerograzing	No	HPD	No	Yes	No	No	Yes	No	Natural	No	Yes	No	No	Yes	No	No	Negative
185	Primary	Small	cattleonly	Zerograzing	No	HPD	No	Yes	Yes	No	No	No	Natural	No	No	No	No	Yes	No	No	Negative
186	Primary	Small	cattleonly	Zerograzing	No	HPD	Yes	Yes	No	No	No	No	Natural	No	Yes	No	No	Yes	No	No	Negative
187	Primary	Small	cattleonly	Zerograzing	No	HPD	No	Yes	No	No	No	No	Natural	No	Yes	No	No	No	NA	No	Negative
188	none	Medium	cattleonly	Freegrazing	Yes	HPD	No	Yes	Yes	Yes	No	No	Natural	Yes	Yes	No	No	Yes	No	Yes	Negative
189	none	Medium	cattleonly	Zerograzing	No	HPD	No	Yes	Yes	Yes	No	No	Natural	Yes	Yes	No	No	No	NA	No	Negative
190	Primary	Small	cattleonly	Zerograzing	No	HPD	No	Yes	Yes	No	No	No	Natural	No	Yes	No	No	Yes	No	No	Negative
191	none	Small	cattleonly	Zerograzing	No	HPD	No	Yes	No	No	No	No	Natural	No	Yes	No	No	Yes	No	No	Negative
192	none	Medium	cattleonly	Zerograzing	Yes	Mastitis	No	Yes	Yes	Yes	No	No	Natural	No	Yes	No	No	No	NA	No	Negative
193	tertsec	Small	cattleonly	Zerograzing	No	Mastitis	No	Yes	Yes	No	No	No	Natural	No	Yes	No	No	Yes	No	No	Negative
194	tertsec	Medium	cattleonly	Zerograzing	No	Mastitis	No	Yes	Yes	No	Yes	No	Natural	Yes	Yes	No	No	Yes	No	No	Negative
195	tertsec	Medium	cattledog	Freegrazing	No	HPD	Yes	No	No	No	Yes	No	Natural	No	No	No	No	No	NA	Yes	Negative
196	Primary	Medium	cattleonly	Zerograzing	No	Mastitis	Yes	Yes	Yes	Yes	No	No	Natural	No	Yes	No	No	Yes	No	No	Negative
197	Primary	Medium	cattledog	Freegrazing	No	HPD	Yes	No	No	No	Yes	No	Natural	No	No	No	No	No	NA	Yes	Negative
198	Primary	Medium	cattledog	Freegrazing	No	HPD	Yes	No	No	Yes	Yes	No	Natural	No	No	No	No	No	NA	Yes	Positive
199	Primary	Large	cattleonly	Zerograzing	No	Mastitis	No	Yes	Yes	Yes	Yes	No	Natural	Yes	Yes	No	Yes	No	NA	No	Negative
200	Primary	Medium	cattleonly	Zerograzing	No	HPD	No	Yes	Yes	Yes	No	No	Natural	Yes	Yes	No	No	Yes	No	No	Negative
201	tertsec	Medium	cattleonly	Zerograzing	No	HPD	No	Yes	Yes	Yes	Yes	No	Natural	No	Yes	No	No	No	NA	No	Negative
202	tertsec	Medium	cattleonly	Zerograzing	No	HPD	Yes	Yes	Yes	No	Yes	No	Natural	Yes	Yes	Yes	No	Yes	No	No	Negative
203	tertsec	Medium	cattleonly	Zerograzing	No	HPD	Yes	Yes	Yes	Yes	Yes	No	AI	na	Yes	Yes	No	No	NA	Yes	Negative
204	Primary	Medium	cattleonly	Zerograzing	No	HPD	No	Yes	Yes	No	No	No	Natural	Yes	Yes	No	No	Yes	No	No	Negative
205	none	Small	cattleonly	Zerograzing	No	HPD	No	Yes	Yes	No	No	No	Natural	No	Yes	Yes	No	No	NA	No	Negative
206	Primary	Medium	cattleonly	Zerograzing	No	HPD	No	Yes	Yes	No	No	No	Natural	Yes	Yes	No	No	Yes	No	No	Negative
207	tertsec	Small	cattleonly	Zerograzing	No	HPD	Yes	Yes	Yes	Yes	Yes	No	Natural	No	Yes	No	No	Yes	No	No	Negative
208	none	Small	cattleonly	Zerograzing	No	HPD	Yes	Yes	No	No	Yes	No	Natural	No	Yes	No	No	No	NA	Yes	Negative
209	tertsec	Medium	cattleonly	Zerograzing	No	HPD	Yes	Yes	Yes	No	No	No	Natural	Yes	Yes	Yes	No	Yes	No	No	Negative
210	Primary	Small	cattleonly	Zerograzing	No	HPD	No	Yes	No	No	Yes	No	Natural	No	Yes	Yes	No	No	NA	No	Negative
211	tertsec	Large	cattleonly	Zerograzing	No	HPD	No	Yes	Yes	Yes	Yes	No	AI	na	Yes	Yes	No	Yes	No	No	Negative
212	Primary	Small	cattleonly	Zerograzing	No	HPD	Yes	Yes	Yes	No	Yes	No	Natural	No	Yes	No	No	Yes	No	No	Negative
		AI: Artificial Insemination
		HPD: Hemoparasitic diseases (Theilleriosis, Anamplasmosic, Trypanosomiasis)
		VD: Viral diseases (FMD)
		Cattle-SR: Cattle and Small ruminants

## Sheet: Public Health Risk Factors
Herd No	Milking	Educat level	Boiling milk	Awareness human brucellosis	Calving	PPE	RBT&ELISA
1	Manual	Primary	No	No	Assisted	No	Negative
2	Manual	None	Yes	No	Assisted	No	Negative
3	Manual	Tert&sec	Yes	No	Themselves	NA	Negative
4	Manual	None	Yes	No	Assisted	No	Positive
5	Manual	Tert&sec	Yes	No	Assisted	No	Negative
6	Manual	Tert&sec	Yes	No	Assisted	No	Negative
7	Manual	None	Yes	No	Assisted	No	Positive
8	Manual	None	Yes	No	Themselves	NA	Negative
9	Manual	Tert&sec	Yes	No	Assisted	No	Negative
10	Manual	None	Yes	No	Assisted	No	Negative
11	Manual	Tert&sec	Yes	No	Themselves	NA	Negative
12	Manual	None	Yes	No	Assisted	No	Negative
13	Manual	Primary	No	Yes	Assisted	No	Positive
14	Manual	Primary	Yes	No	Themselves	NA	Negative
15	Manual	Tert&sec	Yes	No	Assisted	No	Positive
16	Manual	None	No	No	Assisted	No	Negative
17	Manual	Primary	No	No	Assisted	No	Negative
18	Manual	None	Yes	No	Assisted	No	Positive
19	Manual	Tert&sec	Yes	No	Assisted	No	Negative
20	Manual	None	Yes	No	Themselves	NA	Negative
21	Manual	None	Yes	No	Assisted	No	Positive
22	Manual	Primary	Yes	No	Assisted	No	Positive
23	Manual	None	No	No	Assisted	No	Positive
24	Manual	Primary	Yes	No	Assisted	No	Negative
25	Manual	None	Yes	No	Themselves	NA	Negative
26	Manual	Tert&sec	No	No	Assisted	No	Negative
27	Manual	Primary	Yes	No	Assisted	No	Positive
28	Manual	Primary	Yes	No	Assisted	No	Positive
29	Manual	Primary	Yes	Yes	Assisted	No	Positive
30	Manual	Primary	Yes	No	Themselves	NA	Positive
31	Manual	Primary	Yes	No	Assisted	No	Negative
32	Manual	Tert&sec	No	Yes	Themselves	NA	Negative
33	Manual	None	No	No	Assisted	No	Negative
34	Manual	Tert&sec	Yes	No	Assisted	No	Negative
35	Manual	Primary	Yes	No	Assisted	No	Positive
36	Manual	Tert&sec	Yes	No	Themselves	NA	Negative
37	Machine	Tert&sec	No	No	Assisted	No	Positive
38	Manual	Tert&sec	No	Yes	Assisted	No	Negative
39	Manual	Tert&sec	Yes	No	Assisted	No	Negative
40	Manual	Primary	Yes	No	Themselves	NA	Negative
41	Manual	Primary	Yes	No	Assisted	No	Negative
42	Manual	None	Yes	Yes	Assisted	No	Negative
43	Manual	None	Yes	No	Assisted	No	Negative
44	Manual	Tert&sec	Yes	No	Assisted	No	Negative
45	Manual	None	Yes	No	Assisted	No	Positive
46	Manual	Tert&sec	Yes	No	Themselves	NA	Negative
47	Manual	Tert&sec	Yes	No	Assisted	No	Positive
48	Manual	Primary	Yes	No	Assisted	No	Negative
49	Manual	Tert&sec	Yes	No	Assisted	No	Negative
50	Manual	Primary	Yes	No	Assisted	No	Negative
51	Manual	Tert&sec	Yes	No	Assisted	No	Negative
52	Manual	Primary	Yes	No	Themselves	NA	Positive
53	Manual	Tert&sec	Yes	No	Assisted	No	Negative
54	Manual	None	Yes	No	Assisted	No	Negative
55	Manual	Tert&sec	Yes	No	Assisted	No	Negative
56	Manual	Tert&sec	Yes	No	Assisted	No	Negative
57	Manual	None	Yes	No	Assisted	No	Negative
58	Manual	None	Yes	No	Themselves	NA	Positive
59	Manual	Primary	Yes	No	Assisted	No	Positive
60	Manual	Primary	Yes	No	Assisted	No	Negative
61	Manual	Tert&sec	Yes	No	Assisted	No	Negative
62	Manual	Primary	Yes	No	Assisted	No	Negative
63	Manual	Tert&sec	Yes	No	Assisted	No	Positive
64	Manual	Primary	Yes	No	Themselves	NA	Negative
65	Manual	Primary	Yes	No	Assisted	No	Negative
66	Manual	Primary	Yes	No	Assisted	No	Positive
67	Manual	Primary	Yes	No	Themselves	NA	Positive
68	Manual	None	Yes	No	Assisted	No	Positive
69	Manual	Primary	Yes	No	Assisted	No	Negative
70	Manual	Tert&sec	Yes	No	Themselves	NA	Negative
71	Manual	None	Yes	No	Assisted	No	Negative
72	Manual	Tert&sec	Yes	No	Assisted	No	Negative
73	Manual	None	Yes	No	Assisted	No	Positive
74	Manual	Primary	Yes	No	Assisted	No	Positive
75	Manual	None	Yes	No	Themselves	NA	Positive
76	Manual	None	Yes	No	Assisted	No	Negative
77	Manual	None	Yes	No	Assisted	No	Negative
78	Manual	Tert&sec	Yes	No	Assisted	No	Negative
79	Manual	Primary	Yes	No	Assisted	No	Negative
80	Manual	Primary	Yes	No	Assisted	No	Negative
81	Manual	None	Yes	Yes	Themselves	NA	Negative
82	Manual	None	Yes	No	Assisted	No	Negative
83	Manual	None	Yes	Yes	Assisted	No	Negative
84	Manual	Primary	Yes	No	Assisted	No	Negative
85	Manual	None	Yes	Yes	Themselves	NA	Negative
86	Manual	None	Yes	No	Assisted	No	Positive
87	Manual	Primary	Yes	Yes	Assisted	No	Positive
88	Manual	Tert&sec	Yes	No	Themselves	NA	Negative
89	Manual	Primary	Yes	No	Assisted	No	Positive
90	Manual	Primary	No	No	Assisted	No	Positive
91	Manual	None	Yes	No	Assisted	No	Positive
92	Manual	None	Yes	No	Assisted	No	Positive
93	Manual	None	No	No	Assisted	No	Positive
94	Manual	None	Yes	No	Assisted	No	Positive
95	Manual	Primary	Yes	No	Themselves	NA	Positive
96	Manual	Primary	Yes	Yes	Assisted	No	Positive
97	Manual	Primary	Yes	No	Assisted	No	Negative
98	Manual	None	Yes	No	Themselves	NA	Negative
99	Manual	Primary	Yes	Yes	Assisted	No	Negative
100	Manual	Tert&sec	Yes	No	Assisted	No	Negative
101	Manual	Primary	Yes	No	Assisted	No	Negative
102	Manual	Primary	Yes	No	Themselves	NA	Negative
103	Manual	Primary	Yes	Yes	Assisted	No	Positive
104	Manual	None	No	No	Assisted	No	Negative
105	Manual	None	No	No	Assisted	No	Positive
106	Manual	None	No	Yes	Themselves	NA	Negative
107	Manual	None	No	Yes	Assisted	No	Negative
108	Manual	None	No	No	Assisted	No	Negative
109	Manual	None	No	No	Assisted	No	Negative
110	Manual	None	No	No	Assisted	No	Positive
111	Manual	Primary	No	No	Assisted	No	Negative
112	Manual	Primary	No	No	Themselves	NA	Negative
113	Manual	Primary	No	No	Assisted	No	Negative
114	Manual	Primary	No	No	Assisted	No	Negative
115	Manual	Primary	No	No	Assisted	No	Negative
116	Manual	Primary	No	No	Themselves	NA	Negative
117	Manual	None	No	No	Assisted	No	Negative
118	Manual	Primary	Yes	No	Assisted	No	Negative
119	Manual	Primary	No	No	Assisted	No	Negative
120	Manual	Tert&sec	No	No	Themselves	NA	Negative
121	Manual	Primary	No	No	Assisted	No	Negative
122	Manual	Primary	No	No	Assisted	No	Negative
123	Manual	Primary	No	No	Assisted	No	Negative
124	Manual	Primary	No	No	Assisted	No	Negative
125	Machine	Primary	No	No	Assisted	No	Negative
126	Manual	None	No	No	Assisted	No	Negative
127	Manual	Primary	No	No	Themselves	NA	Negative
128	Manual	None	No	No	Assisted	No	Negative
129	Manual	Primary	No	No	Themselves	NA	Negative
130	Manual	None	Yes	No	Assisted	No	Positive
131	Manual	Primary	No	No	Assisted	No	Negative
132	Manual	None	Yes	No	Assisted	No	Negative
133	Manual	Tert&sec	Yes	No	Themselves	NA	Negative
134	Manual	None	Yes	No	Assisted	No	Positive
135	Manual	None	No	No	Themselves	NA	Positive
136	Manual	None	No	No	Assisted	No	Positive
137	Manual	Primary	Yes	Yes	Assisted	No	Negative
138	Manual	None	Yes	Yes	Assisted	No	Positive
139	Manual	Primary	Yes	Yes	Themselves	NA	Positive
140	Manual	Primary	Yes	Yes	Assisted	No	Positive
141	Manual	None	No	No	Assisted	No	Negative
142	Manual	None	No	No	Assisted	No	Negative
143	Manual	None	No	No	Themselves	NA	Positive
144	Manual	None	Yes	No	Assisted	No	Positive
145	Manual	Primary	No	No	Themselves	NA	Negative
146	Manual	Primary	No	No	Assisted	No	Positive
147	Manual	None	No	No	Themselves	NA	Positive
148	Manual	None	Yes	No	Assisted	No	Negative
149	Manual	None	No	No	Themselves	NA	Negative
150	Manual	Primary	No	No	Assisted	No	Negative
151	Manual	None	Yes	No	Assisted	No	Negative
152	Manual	Primary	No	No	Assisted	No	Negative
153	Manual	Tert&sec	No	No	Themselves	NA	Negative
154	Manual	None	No	No	Assisted	No	Negative
155	Manual	None	No	No	Assisted	No	Negative
156	Manual	Primary	No	No	Themselves	NA	Negative
157	Manual	None	No	No	Assisted	No	Positive
158	Manual	Primary	No	No	Assisted	No	Positive
159	Manual	None	Yes	No	Assisted	No	Negative
160	Manual	Primary	No	No	Assisted	No	Positive
161	Manual	Tert&sec	No	No	Assisted	No	Negative
162	Manual	None	No	No	Themselves	NA	Negative
163	Manual	None	No	No	Assisted	No	Positive
164	Manual	None	No	No	Assisted	No	Positive
165	Manual	None	Yes	Yes	Assisted	No	Negative
166	Manual	None	Yes	Yes	Assisted	No	Positive
167	Manual	None	Yes	Yes	Themselves	NA	Negative
168	Manual	None	Yes	Yes	Assisted	No	Positive
169	Manual	None	Yes	Yes	Themselves	NA	Negative
170	Manual	None	Yes	Yes	Assisted	No	Positive
171	Manual	None	Yes	Yes	Assisted	No	Negative
172	Manual	None	Yes	Yes	Assisted	No	Positive
173	Manual	Primary	No	No	Themselves	NA	Negative
174	Manual	None	No	No	Assisted	No	Negative
175	Manual	Primary	No	No	Themselves	NA	Negative
176	Manual	Primary	No	No	Assisted	No	Negative
177	Manual	Primary	No	No	Assisted	No	Positive
178	Manual	None	Yes	Yes	Assisted	No	Negative
179	Manual	None	No	No	Assisted	No	Negative
180	Manual	None	No	No	Themselves	NA	Negative
181	Manual	Primary	No	No	Assisted	No	Negative
182	Manual	None	No	No	Assisted	No	Negative
183	Manual	Tert&sec	No	No	Assisted	No	Negative
184	Manual	Tert&sec	Yes	No	Assisted	No	Negative
185	Manual	Primary	No	No	Assisted	No	Negative
186	Manual	Primary	No	No	Assisted	No	Negative
187	Manual	Primary	No	No	Assisted	No	Negative
188	Manual	None	No	No	Themselves	NA	Negative
189	Manual	None	No	No	Assisted	No	Negative
190	Manual	Primary	No	No	Assisted	No	Negative
191	Manual	None	No	No	Assisted	No	Negative
192	Manual	None	No	No	Themselves	NA	Negative
193	Manual	Tert&sec	Yes	No	Assisted	No	Negative
194	Manual	Tert&sec	Yes	No	Themselves	NA	Negative
195	Manual	Tert&sec	Yes	No	Assisted	No	Negative
196	Manual	Primary	No	No	Assisted	No	Negative
197	Manual	Primary	Yes	No	Assisted	No	Negative
198	Manual	Primary	Yes	No	Assisted	No	Positive
199	Manual	Primary	No	Yes	Assisted	No	Negative
200	Manual	Primary	No	No	Themselves	NA	Negative
201	Manual	Tert&sec	No	No	Assisted	No	Negative
202	Manual	Tert&sec	Yes	Yes	Themselves	NA	Negative
203	Manual	Tert&sec	Yes	No	Assisted	No	Negative
204	Manual	Primary	Yes	No	Assisted	No	Negative
205	Manual	None	Yes	No	Assisted	No	Negative
206	Manual	Primary	No	No	Assisted	No	Negative
207	Manual	Tert&sec	Yes	No	Assisted	No	Negative
208	Manual	None	Yes	No	Assisted	No	Negative
209	Manual	Tert&sec	Yes	No	Assisted	No	Negative
210	Manual	Primary	Yes	No	Assisted	No	Negative
211	Manual	Tert&sec	Yes	No	Assisted	No	Negative
212	Manual	Primary	Yes	Yes	Assisted	No	Negative
	Tert$sec: Tertiary and Second
	PPE: personal pretective equipment
